# Supplementary material for: Innovative behavior and organizational innovation climate among the Chinese clinical first-line nurses during the Omicron pandemic: The mediating roles of self-transcendence
Source: PLoS One. 2024 Jun 28;19(6):e0306109. doi: 10.1371/journal.pone.0306109 (PMC11213342; doi:10.1371/journal.pone.0306109)
Supplement: S2 File — (XLSX) [file pone.0306109.s002.xlsx]

## Sheet: Sheet1
Gender	Age	Nursing age	Marital status	Number of children	Per capita monthly income (RMB)	Education background	Technical title	Administrative position	Hospital nature	Whether is a specialist nurses	Whether is a clinical instructor	Employment modality	Income satisfaction	Whether have ever applied for a nursing research project	Whether have ever published a paper	Whether have attended a nursing research programme	NOICS-1	NOICS-2	NOICS-3	NOICS-4	NOICS-5	NOICS-6	NOICS-7	NOICS-8	NOICS-9	NOICS-10	NOICS-11	NOICS-12	NOICS-13	NOICS-14	NOICS-15	NOICS-16	NOICS-17	NOICS-18	NOICS-19	NOICS-20	NOICS-21	STS-1	STS-2	STS-3	STS-4	STS-5	STS-6	STS-7	STS-8	STS-9	STS-10	STS-11	STS-12
2	1	2	1	2	3	1	4	2	1	2	1	1	3	1	2	2	1	1	2	2	1	2	1	2	1	2	1	1	2	1	2	1	1	2	1	2	1	1	2	2	2	1	2	1	2	2	1	2	1
2	3	1	2	1	3	2	2	1	2	2	2	1	3	2	2	2	4	5	4	4	4	4	5	4	4	5	4	4	4	4	5	4	4	4	4	4	5	3	3	3	3	3	3	3	3	3	3	3	3
1	2	2	1	1	4	2	2	1	2	2	2	1	2	2	1	2	5	4	4	4	5	4	4	4	4	4	4	4	5	4	4	5	4	4	5	4	4	2	3	3	2	3	3	3	3	3	2	3	3
2	1	2	1	2	4	2	2	1	1	1	2	2	4	2	2	2	4	4	5	4	5	5	4	4	4	4	5	4	4	4	5	4	4	4	4	5	4	3	3	3	3	3	3	3	4	3	3	4	3
2	2	1	2	1	4	3	1	1	2	2	1	1	2	2	2	1	5	5	5	4	5	5	5	5	5	5	5	5	5	5	4	5	5	5	5	5	5	4	4	4	4	4	4	4	4	4	4	4	4
2	2	3	1	3	4	3	3	1	2	2	2	2	3	2	2	2	4	5	4	5	5	5	5	5	5	5	5	4	5	5	5	5	5	5	5	5	5	4	4	4	4	4	4	4	4	4	4	4	4
2	3	2	1	1	3	1	2	1	2	2	1	2	2	2	2	2	3	4	3	3	3	3	4	3	3	3	2	2	2	3	3	3	4	4	3	3	4	3	3	3	3	3	3	3	3	3	3	3	3
1	2	1	1	2	2	3	2	1	2	2	2	1	2	2	2	2	4	4	4	4	4	4	4	4	4	4	4	4	4	4	4	4	4	4	3	4	4	4	4	3	4	3	3	3	2	3	3	3	3
2	1	2	2	1	5	2	1	1	1	2	2	2	3	2	2	2	3	3	3	3	3	4	4	4	2	4	3	4	4	4	2	2	4	4	3	4	3	4	4	3	3	4	4	2	3	2	3	4	4
2	1	2	2	2	5	3	2	1	2	2	2	1	1	2	2	2	4	4	4	4	4	3	3	4	3	3	4	3	3	3	3	3	4	4	4	4	4	3	3	3	3	3	4	4	3	4	4	4	4
2	3	2	1	1	3	3	3	1	2	2	2	2	3	2	2	2	4	4	4	4	4	4	4	4	4	4	4	4	4	4	4	4	4	4	4	4	4	3	3	3	3	3	3	3	2	2	3	3	3
2	1	3	2	1	2	3	1	1	1	2	2	2	2	1	2	2	4	4	5	4	4	2	4	4	5	4	5	4	5	4	4	4	4	4	3	4	4	2	3	3	3	3	3	3	3	3	3	3	3
2	1	2	1	2	5	3	3	1	2	2	1	2	4	2	2	2	5	4	4	5	4	4	4	5	4	4	4	4	4	4	4	4	4	4	4	4	4	3	3	3	3	3	3	3	3	3	3	3	3
2	2	2	2	1	4	3	1	1	2	2	2	1	2	2	2	2	4	5	4	4	4	5	4	4	3	3	4	3	4	3	4	3	4	3	4	3	4	3	2	3	3	3	3	3	3	3	3	3	3
2	1	2	1	3	1	3	2	1	2	2	2	1	2	2	2	1	4	4	4	4	4	4	4	4	4	4	4	4	4	4	4	4	4	4	4	4	4	3	3	3	3	3	3	3	3	3	3	3	3
2	4	3	2	1	4	3	2	1	2	2	2	2	2	2	2	2	5	5	5	5	5	5	5	5	5	5	5	5	5	5	5	5	5	5	5	5	5	4	4	4	4	4	4	4	4	4	4	4	4
2	1	3	2	2	4	3	1	3	1	1	2	2	3	2	2	2	4	4	4	5	4	5	5	3	4	4	4	4	3	4	4	4	3	4	5	5	5	4	4	4	4	4	4	4	4	4	4	4	4
2	2	2	1	1	2	3	2	1	2	1	2	2	2	2	2	2	4	4	5	4	4	4	4	4	4	4	4	4	4	4	4	4	4	4	4	4	4	3	3	2	4	3	3	3	3	2	3	4	3
2	2	2	2	1	2	2	3	1	2	2	2	1	2	2	2	1	3	3	3	3	3	3	4	4	3	3	3	3	3	3	3	3	3	3	3	3	3	3	3	3	3	3	3	3	3	3	3	3	3
2	1	3	2	2	1	3	1	1	2	2	2	2	2	2	1	2	4	4	4	4	4	4	4	4	4	4	4	4	4	4	4	4	4	4	4	4	4	3	3	3	3	3	3	3	3	3	3	3	3
2	2	2	1	2	2	3	2	1	2	2	2	2	3	2	2	2	2	2	3	3	3	3	3	4	2	3	4	2	4	3	3	2	1	1	3	1	3	4	4	3	2	4	4	3	4	2	2	4	2
1	2	1	2	2	4	3	3	1	1	2	1	2	3	2	2	2	4	4	4	4	4	4	4	4	4	4	4	4	4	4	4	4	4	4	4	4	4	3	3	3	3	3	3	3	3	3	3	3	3
2	1	1	2	2	1	3	2	1	2	2	2	2	1	2	2	2	3	3	3	3	3	3	3	3	3	3	3	3	3	3	3	3	3	3	3	3	3	3	3	3	3	2	3	3	3	2	2	3	2
2	1	1	1	2	4	3	2	1	2	2	2	1	2	1	2	2	4	4	4	4	4	4	4	4	3	4	4	4	4	4	4	4	4	4	4	4	4	4	4	4	3	4	4	3	3	3	3	4	3
2	1	3	1	1	5	3	4	1	2	2	2	1	1	2	2	2	5	5	5	5	4	5	5	5	3	3	4	4	5	4	4	5	3	3	3	3	3	3	4	4	1	1	3	4	2	3	3	4	4
2	1	1	2	3	5	3	1	1	2	2	2	2	2	2	2	2	4	4	4	4	4	4	4	4	4	4	4	4	4	4	4	4	4	4	4	4	4	3	3	3	3	3	3	3	3	3	3	3	3
2	2	2	1	2	2	3	2	1	2	2	2	2	3	1	2	2	4	3	3	4	3	2	3	3	3	3	3	3	3	3	2	3	3	3	2	3	3	3	3	3	2	2	3	3	2	3	3	3	3
2	1	2	1	1	1	3	1	1	1	1	1	1	2	2	2	2	4	4	4	4	4	4	4	4	4	4	4	4	4	4	4	4	4	4	4	4	4	3	3	3	3	3	3	3	3	3	3	3	3
2	4	1	1	1	4	2	2	1	1	2	2	2	3	2	2	2	4	4	4	4	3	3	3	3	4	3	3	3	3	4	4	4	3	4	3	3	3	3	4	4	4	4	3	3	3	3	2	3	3
2	4	2	2	1	4	3	3	1	2	2	2	3	2	2	2	2	4	4	3	4	3	3	3	3	3	3	3	3	3	3	3	3	3	3	3	3	3	3	2	3	3	3	3	3	3	3	3	3	3
2	1	2	1	2	1	3	2	1	2	2	2	1	1	2	2	2	3	3	3	3	3	3	3	3	3	3	3	3	3	3	3	3	3	3	3	3	3	3	3	3	3	4	4	3	3	3	4	4	3
2	3	2	2	2	3	3	3	1	2	2	1	1	3	2	2	2	3	3	3	3	3	3	4	4	2	4	3	2	4	4	4	3	3	3	2	3	3	3	3	4	4	3	4	3	4	4	3	4	4
2	1	1	2	2	5	3	1	1	2	2	2	1	3	1	1	1	2	2	2	2	2	3	2	4	2	2	2	2	2	4	3	2	2	2	2	2	2	1	2	2	2	2	2	2	2	1	3	2	2
2	4	2	2	1	4	3	1	1	2	2	2	2	3	2	2	2	4	4	4	4	4	4	4	4	4	4	4	4	4	4	4	4	4	4	4	4	4	3	3	3	2	3	3	3	3	4	3	3	3
2	1	2	1	1	4	3	3	1	1	2	2	1	3	2	2	2	4	4	4	4	3	4	4	3	3	4	4	4	4	4	4	4	4	4	4	4	4	4	4	3	3	3	3	2	3	3	2	4	3
2	4	2	1	1	4	2	1	1	2	2	2	2	3	2	2	2	4	4	3	4	3	5	4	4	4	4	4	3	5	4	4	3	3	4	4	4	3	3	3	3	3	3	3	2	2	3	3	4	2
2	3	1	2	2	3	3	5	1	2	2	1	2	2	2	2	2	4	3	3	4	3	4	4	4	4	4	4	4	4	4	3	3	3	3	3	4	3	3	3	3	3	3	3	2	3	3	3	3	3
2	2	3	2	2	2	2	3	1	2	2	1	1	2	2	2	2	3	3	3	3	3	3	3	3	3	3	3	3	3	3	3	3	3	3	3	3	3	3	3	3	2	3	3	3	3	3	3	3	3
1	2	1	1	1	4	3	3	1	2	2	2	1	2	2	2	2	5	5	5	5	5	5	5	5	5	5	5	5	5	5	5	5	4	5	4	5	4	4	4	4	4	4	4	4	4	4	4	4	4
2	2	1	2	1	2	4	1	1	2	2	2	1	3	2	2	1	4	4	4	4	4	3	3	3	2	4	4	4	4	3	3	3	4	4	4	4	4	4	3	3	3	3	3	3	3	3	2	3	3
2	3	2	1	2	3	3	2	1	2	2	2	2	2	2	2	2	5	5	5	4	4	4	4	4	2	4	4	4	4	4	4	4	4	4	4	4	4	3	3	3	3	3	3	3	3	3	3	3	3
2	3	1	2	2	3	3	1	1	2	2	2	1	2	2	2	2	5	5	5	5	5	5	3	3	3	3	3	3	4	4	3	3	3	3	3	3	3	4	4	4	3	4	4	4	4	4	3	3	3
2	4	1	2	1	4	3	2	1	2	2	2	2	2	1	1	2	4	4	4	4	4	4	4	3	3	4	3	4	4	4	4	4	3	3	3	4	4	4	4	4	4	4	4	4	4	4	4	4	4
2	4	2	1	1	4	4	2	1	2	2	2	2	2	1	2	2	5	4	4	5	4	4	4	4	4	4	4	4	4	4	4	4	4	4	4	4	4	3	3	3	3	3	3	3	3	3	3	3	3
2	3	2	2	1	3	3	2	1	2	1	2	1	2	2	2	2	4	4	5	4	4	4	4	4	4	4	4	4	4	4	4	4	4	4	4	4	4	3	3	4	3	3	3	3	3	3	3	3	3
2	1	3	2	2	5	3	3	1	1	2	2	2	3	2	2	2	4	3	4	3	4	4	3	3	4	4	4	4	4	4	4	4	4	4	4	4	3	3	3	3	3	3	3	3	3	1	3	4	4
2	2	2	2	1	2	3	1	1	2	2	2	1	2	2	2	2	5	4	4	4	4	4	4	4	4	4	4	4	4	4	4	4	4	4	4	4	4	3	4	4	4	4	4	4	4	3	3	4	4
2	3	2	1	2	3	3	3	1	2	2	2	1	3	2	2	2	4	3	4	4	4	5	4	4	4	4	4	4	4	4	4	4	4	4	4	4	4	4	4	4	4	4	4	4	4	4	4	4	4
2	4	2	2	1	4	3	2	1	2	2	2	2	2	2	2	2	5	4	4	5	4	3	4	5	2	4	3	4	4	3	3	3	2	3	3	3	3	3	3	3	2	3	2	3	3	3	3	4	3
2	4	1	2	1	4	4	2	1	2	2	1	1	2	2	2	2	4	4	4	4	4	4	4	4	4	4	4	4	4	4	4	4	4	4	4	4	4	3	3	3	3	3	3	3	3	3	3	3	3
2	2	2	1	2	4	3	1	1	1	2	2	2	2	2	2	1	4	4	4	4	4	4	4	4	3	4	3	3	4	4	3	3	3	4	4	4	4	3	3	3	3	3	3	3	3	3	3	3	3
2	1	3	2	1	3	3	2	1	2	2	2	2	2	2	2	2	3	4	4	3	3	4	4	4	3	4	4	4	4	3	3	4	3	4	4	2	3	3	3	3	3	3	3	3	3	3	3	3	3
2	1	2	2	2	5	3	4	1	2	2	2	2	3	2	2	2	4	4	4	4	4	4	4	3	4	4	4	4	4	4	4	4	4	4	4	4	4	3	3	3	3	3	3	3	3	3	3	3	3
2	1	3	2	1	3	3	1	2	1	1	2	2	2	2	2	2	5	5	5	5	5	5	5	5	5	5	5	5	5	5	5	5	5	5	5	5	5	4	4	4	4	4	4	4	4	4	4	4	4
2	1	3	2	2	3	2	3	1	1	2	1	1	4	2	2	2	4	4	4	4	4	4	4	4	4	4	3	4	4	4	4	4	4	4	4	4	4	3	3	3	3	3	3	3	3	3	3	3	3
1	1	1	2	1	1	2	1	1	2	2	2	2	2	2	2	2	3	4	4	4	4	5	4	3	4	4	4	4	4	4	3	4	3	4	3	3	3	4	4	4	4	4	4	4	4	4	4	4	4
2	1	2	1	2	1	1	2	1	2	2	2	3	3	2	2	2	4	4	4	4	4	4	4	4	5	4	4	5	4	3	4	4	4	4	4	4	4	3	3	3	3	4	3	3	3	3	3	3	3
2	3	2	2	1	3	3	1	1	2	2	2	1	2	2	2	2	3	4	4	4	4	4	4	4	4	4	4	4	4	4	4	4	4	4	4	4	4	3	3	3	3	3	3	3	3	3	3	3	3
2	2	2	1	1	4	3	3	1	2	2	2	1	2	1	2	1	5	5	5	5	5	5	5	5	3	3	3	3	5	5	5	5	5	5	5	5	5	4	4	4	4	4	4	4	4	4	4	4	4
2	4	1	1	2	4	2	2	1	2	2	2	1	2	2	1	2	4	4	3	4	4	4	4	3	3	4	4	4	4	4	4	3	3	4	3	4	4	3	3	3	3	3	3	3	3	3	3	4	3
2	1	2	2	1	5	4	2	1	2	1	2	1	3	2	2	2	4	5	4	4	5	4	4	4	3	4	2	4	5	4	3	4	4	4	4	4	4	3	3	3	3	3	3	3	3	3	3	3	3
2	3	1	1	2	3	3	2	1	1	2	2	2	1	2	2	2	3	4	4	4	3	4	4	4	2	3	4	4	3	4	4	4	3	4	3	3	4	3	3	3	3	4	4	4	4	4	3	4	4
2	3	3	2	1	3	3	3	2	2	1	2	1	2	2	2	2	4	4	5	4	3	3	3	3	3	3	3	3	3	3	3	3	3	3	3	3	3	2	2	2	2	2	2	2	2	2	2	2	2
2	2	2	1	3	2	2	2	1	2	2	2	1	2	2	1	2	4	4	3	4	4	3	3	3	3	3	3	3	4	3	4	3	3	3	3	3	3	3	3	3	3	3	3	2	3	2	2	3	3
2	1	2	2	3	5	3	2	1	2	2	1	2	1	2	2	2	4	4	4	4	5	4	4	4	4	4	5	4	4	4	4	4	4	4	4	4	4	3	3	3	3	3	3	3	3	3	3	3	3
2	1	1	1	1	5	3	3	1	1	2	2	2	3	2	2	2	4	4	4	4	4	4	3	3	2	3	3	4	3	3	3	3	2	4	3	4	4	3	3	3	3	3	3	3	3	3	3	3	3
2	1	3	2	2	5	4	2	1	2	2	2	3	2	2	2	1	5	5	5	5	5	5	5	4	5	5	5	5	4	4	4	4	4	4	4	4	4	4	4	4	4	4	4	4	4	3	3	3	3
2	1	2	1	1	4	3	5	1	2	2	2	1	1	2	2	2	4	4	4	4	4	4	4	4	4	4	4	4	4	4	4	4	4	4	4	4	4	3	3	3	3	3	3	3	3	3	3	3	3
2	3	2	4	1	3	3	1	1	1	2	1	2	2	2	2	2	4	5	5	4	4	5	4	5	4	4	5	4	4	5	5	5	4	5	5	5	4	4	4	3	4	4	4	4	4	2	4	4	3
2	3	1	2	2	3	3	2	1	2	2	2	1	1	2	2	2	3	3	3	3	3	4	3	3	3	3	3	3	3	3	3	3	3	3	3	3	3	2	3	2	2	2	3	3	3	3	2	3	2
2	2	3	1	1	4	3	3	1	2	2	2	3	2	2	2	2	4	4	4	4	4	4	4	3	4	4	3	3	4	4	4	4	4	4	4	4	4	3	3	2	2	3	3	3	3	3	3	4	3
2	1	2	1	2	1	3	2	1	2	2	2	1	1	1	2	2	5	5	5	5	5	5	5	5	5	5	5	5	5	5	5	5	5	5	5	5	5	4	4	4	4	4	4	4	4	4	4	4	4
2	1	1	2	2	5	3	2	1	2	2	2	1	2	1	2	1	4	4	4	4	4	4	4	4	4	4	4	4	4	4	4	4	3	4	4	4	4	3	3	3	3	3	3	3	3	3	3	3	3
2	2	2	1	1	4	3	1	1	2	2	2	2	3	2	2	2	4	3	4	4	4	4	4	3	3	4	4	4	4	4	4	4	3	4	3	3	4	4	2	4	3	4	4	4	3	3	3	3	3
2	2	3	1	1	2	3	3	1	2	2	2	3	2	2	2	2	3	4	3	4	4	4	4	4	4	4	4	4	4	4	4	4	4	4	4	4	4	3	3	3	3	3	3	3	3	3	3	3	3
2	3	1	1	1	3	4	1	1	1	2	2	1	3	2	2	2	4	4	4	4	4	4	4	4	3	3	3	3	3	3	3	3	3	3	3	3	3	3	4	4	4	4	3	4	4	3	3	3	3
2	2	2	2	2	2	3	3	1	2	2	1	2	2	2	2	2	3	3	3	4	4	4	4	4	4	4	4	4	4	4	4	4	4	4	4	4	4	3	3	3	3	3	3	3	3	3	3	3	3
1	3	1	1	1	3	3	1	2	2	2	2	2	3	2	2	2	4	4	4	4	4	4	3	4	4	4	4	4	4	4	4	4	3	4	4	4	4	3	3	3	3	3	3	3	3	3	3	3	3
2	1	1	2	2	3	3	2	1	2	2	2	1	3	2	2	2	3	5	4	3	3	3	3	3	3	3	3	3	3	3	3	3	3	2	2	4	2	3	3	2	3	2	2	3	2	3	2	3	3
2	4	3	3	2	4	3	3	1	2	2	2	3	2	2	2	2	3	5	4	3	3	4	3	3	3	3	3	4	3	3	3	3	3	3	4	3	4	3	3	3	3	3	3	3	3	3	3	2	3
2	1	1	1	1	4	3	1	1	2	2	2	1	2	2	2	2	4	4	4	4	4	4	4	4	4	4	4	4	4	4	4	4	4	4	4	4	4	3	3	3	3	3	3	3	3	3	3	3	3
2	4	2	2	3	4	4	2	1	2	2	2	2	3	2	2	2	4	5	5	5	4	5	4	4	4	4	5	4	5	4	3	3	4	4	3	4	4	3	3	4	4	4	4	4	4	3	2	4	3
2	4	2	1	3	4	3	2	1	1	2	1	3	2	2	1	2	4	3	4	4	4	4	4	3	4	3	4	4	4	4	4	5	3	3	4	4	4	3	3	3	4	3	3	4	4	4	4	3	3
2	1	3	2	1	4	3	2	1	2	2	2	1	2	2	2	2	4	5	5	5	5	5	5	5	4	3	4	5	5	5	5	5	5	5	5	5	5	3	3	2	3	3	3	3	4	3	2	4	4
2	1	1	1	2	5	3	1	1	2	1	2	2	3	2	2	2	4	3	3	4	4	4	3	4	5	3	3	4	4	4	4	4	4	4	4	4	4	3	3	3	3	3	3	3	3	3	3	3	3
2	1	3	2	2	4	3	2	1	2	2	2	1	2	2	2	2	5	5	5	5	5	5	5	5	4	4	4	4	4	4	4	4	4	4	4	4	4	4	4	4	4	4	4	4	4	3	3	4	4
1	2	2	2	1	5	3	2	1	2	2	2	2	2	2	2	2	4	4	4	4	4	4	4	4	4	5	4	4	4	4	4	4	4	4	4	4	4	4	3	3	3	3	3	3	3	3	3	3	3
2	1	2	1	1	4	3	1	1	2	2	1	1	2	2	2	2	4	4	4	3	4	4	4	3	3	4	3	3	3	3	3	3	3	3	3	3	3	3	3	3	4	4	4	4	4	3	3	3	3
2	3	1	2	2	3	3	2	1	2	2	2	3	2	2	2	2	5	5	5	5	5	5	5	5	4	4	4	4	5	5	5	5	4	5	5	4	4	4	4	4	4	4	4	4	4	4	4	4	4
2	2	2	1	2	2	3	2	1	1	2	2	1	1	2	2	2	3	3	3	3	3	4	3	3	4	3	3	3	3	3	2	3	2	2	3	3	2	3	3	3	4	3	4	4	4	4	3	4	4
2	4	1	2	1	4	4	2	1	2	2	2	1	2	2	2	2	4	4	4	4	4	4	4	4	4	4	4	4	4	4	4	4	4	4	4	4	4	3	3	3	3	3	3	3	3	3	3	3	3
2	4	3	1	1	4	2	3	1	1	2	2	1	3	1	2	2	5	5	5	5	5	5	5	5	4	5	5	5	5	5	5	5	5	5	5	5	5	4	4	4	4	4	4	4	4	4	4	4	4
2	1	2	1	2	5	3	3	1	2	2	2	2	3	2	2	2	5	5	5	5	5	5	5	5	4	5	5	5	5	5	5	5	5	5	5	5	5	3	3	3	3	3	3	3	3	3	3	3	3
2	1	2	2	1	5	3	1	1	2	1	2	2	2	2	2	2	3	4	4	4	4	4	4	4	3	3	4	2	4	4	4	4	4	5	3	4	5	3	3	3	2	2	3	3	3	1	2	3	2
2	4	3	2	2	4	4	2	1	1	2	2	2	2	2	2	2	3	3	3	3	3	3	3	3	3	3	3	3	3	3	3	3	3	3	3	3	3	3	3	3	3	3	3	3	3	3	3	3	3
2	3	1	1	2	3	3	3	1	2	2	2	2	2	2	1	2	3	3	3	3	3	3	3	3	3	3	3	3	3	3	4	4	3	3	3	3	3	3	2	2	2	2	2	2	2	2	2	2	2
1	2	2	2	1	4	2	1	1	1	2	2	1	1	2	2	2	2	2	2	2	3	3	2	2	3	2	3	2	3	3	4	4	4	3	3	3	3	3	3	3	3	3	3	3	3	3	3	3	3
2	2	1	1	2	2	3	1	1	2	2	2	3	1	2	2	2	3	3	3	3	3	3	3	3	3	3	3	3	3	3	3	3	3	3	3	3	3	3	3	3	3	3	3	3	3	3	3	3	3
2	3	1	1	1	3	3	3	1	2	2	1	1	2	2	2	1	4	4	4	4	4	4	4	4	4	4	4	4	4	4	4	4	4	4	4	4	4	3	3	4	3	3	3	3	3	3	3	3	3
2	2	2	2	1	4	3	1	1	2	2	2	2	2	2	2	2	4	4	4	4	4	4	4	4	4	4	4	4	4	4	4	4	4	4	4	4	4	3	3	3	3	3	3	3	3	3	3	3	3
2	1	1	1	2	4	3	2	1	2	2	2	1	2	2	2	2	3	3	3	3	3	3	3	3	3	3	3	3	3	3	3	3	3	3	3	3	3	3	3	3	3	3	3	3	3	3	3	3	3
2	2	3	2	1	4	3	3	1	2	2	2	1	2	2	2	2	3	3	4	3	3	3	3	3	4	3	2	2	4	4	3	3	4	4	4	4	4	3	3	3	3	3	3	3	3	3	3	3	3
2	2	1	1	2	2		1	1	2	2	2	1	2	2	2	2	3	3	3	3	2	2	2	2	2	2	2	2	2	2	2	2	3	3	3	3	3	4	3	3	3	3	3	3	3	3	3	3	3
2	2	2	2	1	2	3	2	1	2	2	2	1	2	2	2	2	3	3	3	3	3	3	3	3	3	3	3	3	3	3	3	3	3	3	3	3	3	3	3	3	3	3	3	3	3	3	3	3	3
2	1	1	1	2	5	3	1	1	2	2	1	1	2	2	2	2	3	4	4	4	3	3	4	3	3	3	3	3	4	4	3	4	3	3	3	3	3	3	3	3	2	2	2	2	2	3	2	2	3
2	1	2	3	1	5	3	1	1	2	2	2	1	1	2	2	2	4	4	4	4	4	4	3	3	4	3	4	4	3	3	3	4	3	4	4	4	4	3	3	3	3	3	3	3	3	3	3	3	3
2	1	1	1	2	4	3	2	1	2	2	2	3	2	2	2	2	5	5	5	5	5	5	5	5	3	4	3	3	3	3	3	3	4	3	3	4	3	2	2	2	2	2	3	3	3	2	2	2	2
2	1	2	2	2	5	3	2	1	2	2	2	1	1	2	2	2	2	3	4	2	2	4	2	4	3	4	2	1	2	3	3	3	2	2	2	2	2	2	3	2	3	3	3	3	2	2	3	4	3
2	1	1	2	1	4	3	2	1	1	2	2	1	3	2	1	2	4	3	4	4	4	4	4	4	4	4	4	4	5	5	5	4	5	4	5	5	4	3	4	3	3	4	3	3	4	3	4	3	4
2	2	2	1	1	5	3	2	1	2	2	2	2	1	2	2	2	3	3	3	3	3	3	3	3	3	3	3	3	3	3	3	3	3	3	4	4	3	2	3	2	3	3	3	2	3	2	2	3	3
2	2	2	1	2	4	3	1	1	1	2	2	1	1	2	2	2	4	3	3	3	3	3	3	3	3	3	3	3	4	3	4	4	3	3	3	3	3	3	3	3	3	3	3	4	3	3	3	4	3
2	2	3	2	2	4	3	3	1	2	2	2	2	3	2	2	2	4	3	3	3	3	3	2	3	1	3	3	3	3	4	3	3	2	4	4	4	2	2	3	1	2	2	3	3	4	2	2	4	2
1	1	1	2	2	3	3	1	1	2	2	2	1	2	2	2	2	4	4	4	4	4	3	4	3	4	4	4	4	4	4	4	4	4	3	4	3	4	3	3	2	2	3	3	3	2	3	3	3	2
2	1	2	2	1	4	3	3	1	1	2	2	2	3	2	2	2	4	3	3	4	4	3	4	4	3	3	4	4	3	4	4	4	2	3	3	3	3	3	3	3	3	3	3	3	3	3	3	4	4
2	3	3	2	1	3	3	1	1	2	2	1	3	2	2	2	2	3	3	3	3	3	3	3	3	3	3	3	3	3	3	3	3	3	3	3	3	3	3	3	3	3	3	3	3	3	3	3	3	3
2	2	2	2	2	4	3	1	1	2	2	2	1	1	2	2	2	3	3	4	4	3	3	3	4	3	3	4	4	4	3	3	3	3	3	3	3	3	2	2	2	2	2	2	2	2	1	1	1	2
2	1	2	2	2	5	3	2	1	1	2	2	2	2	2	2	2	3	3	3	4	3	2	4	3	2	4	3	2	2	3	2	3	3	3	2	3	3	3	3	3	3	3	3	3	3	3	3	2	3
2	2	2	2	1	2	3	2	1	2	2	2	2	2	2	2	2	5	5	5	5	4	5	5	5	4	5	5	5	4	4	5	5	5	5	5	5	5	4	4	4	4	4	4	4	4	3	3	4	4
2	1	1	2	2	4	3	2	1	2	2	2	2	3	2	2	2	4	5	4	4	4	4	4	4	4	4	4	4	4	4	4	4	4	4	4	4	4	3	4	4	4	4	4	4	4	4	4	4	4
2	1	1	2	1	5	3	2	1	2	2	2	1	2	1	2	1	4	4	3	4	3	3	3	1	4	4	3	3	2	3	2	2	3	3	3	3	3	2	1	1	2	2	2	2	2	2	2	3	3
2	1	2	1	2	5	3	2	1	1	2	1	2	2	2	2	2	4	4	4	4	4	3	2	4	2	4	4	3	4	5	3	3	3	3	3	3	3	3	3	3	3	3	3	3	3	2	3	3	3
2	1	2	2	1	4	3	1	1	1	2	2	2	4	2	2	2	5	5	5	5	5	5	5	5	5	5	5	5	5	5	5	5	5	5	5	5	5	4	4	4	4	4	4	4	4	4	4	4	4
2	1	1	1	2	4	3	2	1	2	2	2	2	2	2	2	2	4	4	4	4	4	4	4	4	4	4	4	4	4	4	4	4	4	4	4	4	4	3	3	3	3	3	3	3	3	3	3	3	3
2	1	3	2	1	1	3	2	3	2	2	2	1	1	2	2	2	3	3	3	3	3	3	3	3	3	3	3	3	3	3	3	3	3	3	3	3	3	2	2	2	2	3	2	4	3	2	2	2	2
2	1	2	2	2	5	3	3	1	1	2	2	2	2	2	1	2	4	5	5	5	4	4	4	4	4	4	4	4	4	4	4	4	4	4	4	4	4	3	4	4	4	4	4	4	4	4	4	4	4
2	4	2	1	1	4	3	2	1	2	2	1	2	2	2	2	2	3	4	4	4	4	4	4	3	4	4	4	3	4	4	4	4	4	3	4	4	4	3	3	3	3	4	3	3	3	2	3	3	3
2	4	3	2	2	4	3	2	1	2	2	2	2	2	2	2	2	4	4	4	4	4	4	4	3	4	4	4	4	4	4	4	4	4	4	4	4	4	3	3	3	3	3	3	3	3	3	3	3	3
2	3	1	2	1	3	3	1	1	2	2	2	2	2	2	2	2	3	4	4	4	4	4	3	4	3	3	3	3	3	4	4	4	2	2	2	1	1	3	3	3	3	4	3	3	4	3	3	4	4
2	4	1	2	2	4	3	2	1	1	2	2	2	2	2	2	2	4	4	4	4	4	4	4	4	3	4	4	4	4	4	4	4	4	4	4	4	4	3	3	3	3	3	3	3	3	3	3	3	3
2	3	1	2	2	3	3	2	2	2	2	2	1	3	2	2	2	4	4	4	4	4	4	4	4	3	4	4	4	5	4	4	4	4	4	4	4	4	3	3	3	3	3	3	3	3	3	3	3	3
2	4	3	1	2	4	3	3	1	2	1	2	3	3	2	2	2	4	4	4	4	4	4	3	3	4	3	3	3	3	4	4	4	3	4	3	4	3	3	3	3	3	3	3	2	3	3	2	3	3
2	2	1	1	1	2	2	4	1	2	2	2	1	2	2	2	2	3	3	3	3	3	3	3	3	3	3	3	3	3	3	3	3	3	3	3	3	3	3	3	3	3	3	3	3	3	3	3	2	3
2	3	2	2	1	3	3	2	1	2	2	1	2	2	2	2	2	4	4	4	4	4	4	4	4	4	3	4	4	4	3	3	4	4	3	3	3	4	3	3	3	3	3	2	3	3	3	3	3	3
2	3	1	2	1	3	3	2	1	2	2	2	2	1	2	2	2	2	4	2	2	3	3	3	2	1	3	3	2	2	3	3	3	2	2	3	2	3	2	2	3	2	2	3	3	4	2	2	3	3
2	1	2	1	2	4	3	2	1	2	2	2	2	2	2	1	2	4	3	4	3	4	4	4	4	4	3	2	4	4	4	3	4	4	4	4	3	3	3	3	3	2	3	3	3	2	2	3	3	3
2	4	2	2	1	4	3	2	1	2	2	1	1	2	2	2	2	2	3	3	3	3	3	3	3	3	3	3	2	3	3	3	3	3	3	3	3	3	3	3	3	3	3	3	3	3	3	3	3	3
2	1	2	2	1	5	3	2	1	2	2	2	2	1	2	2	2	3	3	2	3	3	3	3	3	3	3	3	3	3	3	3	3	2	2	2	2	2	3	3	3	3	3	3	3	3	2	2	4	3
2	1	1	1	2	5	3	2	1	1	2	2	2	3	2	2	2	4	4	4	4	4	4	4	4	3	4	4	4	4	4	4	4	4	4	4	4	4	2	3	3	4	3	3	3	3	2	2	3	2
2	2	2	2	1	2	3	3	1	2	2	2	1	3	2	2	2	5	5	5	5	5	5	5	5	5	5	5	5	5	5	5	5	5	5	5	5	5	4	4	4	4	4	4	4	4	4	4	4	4
2	2	2	2	2	4	3	1	1	1	2	1	1	2	2	2	2	4	3	4	3	3	3	4	3	3	4	3	3	4	3	4	4	3	4	4	3	3	3	3	3	3	3	3	3	3	2	2	3	3
2	1	1	1	1	4	4	2	1	2	2	2	2	2	1	2	1	1	1	1	1	3	3	3	4	3	2	4	4	3	3	4	4	3	1	1	1	1	1	1	1	1	1	1	1	1	1	1	1	1
2	3	2	2	3	3	3	2	1	2	2	2	2	3	2	2	2	4	4	4	4	4	4	4	4	4	4	4	4	4	4	4	4	4	4	4	4	4	4	4	4	4	4	4	4	4	4	4	4	4
2	1	2	2	3	5	3	2	1	1	2	2	2	2	2	2	2	4	4	4	4	4	4	4	4	4	4	4	4	4	3	4	4	3	4	4	4	4	3	3	3	3	3	3	3	3	3	3	3	3
2	2	3	1	3	4	3	2	1	1	2	2	2	2	2	2	2	4	4	4	4	3	4	4	3	4	4	4	4	3	4	4	4	4	3	3	4	4	3	3	2	3	3	3	4	3	2	3	4	3
2	1	2	2	2	4	3	2	3	2	1	2	2	2	2	1	2	3	3	3	3	3	3	3	3	3	3	3	3	3	3	3	3	3	3	3	3	3	3	3	3	3	3	3	3	3	3	3	3	3
2	3	1	1	1	3	2	2	1	2	2	2	2	1	2	2	2	1	1	4	1	1	1	1	1	1	1	1	1	3	3	3	3	1	3	3	1	1	2	3	3	3	3	3	3	3	3	3	3	3
2	2	3	2	2	2	3	3	1	2	2	2	1	1	2	2	2	4	4	4	4	4	4	4	4	4	4	4	4	4	4	4	4	4	4	4	4	4	3	3	4	3	3	4	4	4	3	3	4	4
2	3	2	2	1	4	3	1	1	2	2	2	1	2	2	2	2	3	4	4	4	3	4	4	3	3	3	3	3	4	3	3	3	2	3	3	3	3	3	2	3	3	3	3	3	2	3	3	3	3
2	4	2	2	1	4	3	2	1	2	2	1	2	3	2	2	2	3	3	3	3	3	4	4	3	2	2	2	2	3	3	3	3	2	2	2	2	2	3	3	3	3	3	3	3	3	3	2	4	4
2	2	2	1	1	5	3	2	1	1	1	2	1	1	2	2	2	5	5	5	5	5	5	5	5	5	5	5	5	5	5	5	5	5	5	5	5	5	4	4	4	4	4	4	4	4	4	4	4	4
2	1	1	2	2	5	2	2	1	2	2	2	2	2	2	2	2	4	4	4	4	4	4	4	4	3	4	4	4	4	4	4	4	3	4	3	3	3	3	3	3	3	3	3	3	3	3	3	3	3
2	1	1	2	2	4	3	2	1	2	2	1	2	2	2	2	2	4	4	4	4	4	4	4	4	3	3	3	3	4	4	4	3	4	5	4	3	4	4	3	3	3	3	3	3	3	4	3	4	3
2	1	2	2	1	5	4	2	1	1	2	2	1	2	2	2	1	4	3	3	2	3	4	4	3	2	2	2	3	3	4	2	4	2	4	3	3	4	2	3	2	2	3	2	3	2	3	2	3	2
2	1	2	2	3	4	3	1	1	2	2	2	1	2	2	2	2	3	4	4	4	4	4	4	4	4	4	4	4	4	4	4	4	4	4	4	4	4	3	3	3	3	3	3	3	4	3	3	3	3
2	3	1	2	2	3	3	2	1	1	1	2	1	2	2	2	2	5	5	5	5	5	5	5	5	5	5	5	5	5	5	5	5	5	5	5	5	5	4	4	4	4	4	4	3	3	3	3	3	3
2	4	2	2	1	4	3	1	1	2	2	2	1	3	2	2	2	4	4	4	4	4	4	5	4	3	3	3	4	4	4	3	4	3	4	4	4	4	3	3	3	3	3	4	4	4	3	3	3	3
2	3	1	2	2	3	3	1	1	1	2	2	1	2	2	1	2	5	5	4	4	5	4	4	4	5	4	4	4	5	5	4	4	5	5	4	5	5	4	4	4	4	4	4	4	4	4	4	4	4
2	3	2	1	1	3	3	2	1	1	2	2	1	2	2	2	2	4	4	4	4	4	4	4	4	3	4	4	3	3	3	4	4	4	5	5	4	3	3	3	4	4	4	3	3	3	3	3	4	3
2	3	2	1	3	3	4	2	1	2	2	2	2	3	2	2	2	3	3	4	3	4	4	4	3	3	4	3	4	4	4	4	4	4	4	4	4	4	3	3	3	3	3	3	3	3	4	3	3	3
2	4	1	2	3	4	3	2	1	2	2	2	1	2	2	2	2	4	4	4	4	4	4	4	4	4	4	4	4	4	4	4	4	4	4	4	4	4	3	3	3	3	3	3	3	3	3	3	3	3
2	2	2	2	2	4	3	2	3	2	2	2	1	2	2	2	2	4	4	4	4	4	4	4	4	4	4	4	4	4	4	4	4	4	4	4	4	4	3	3	3	3	3	3	3	3	3	3	3	3
2	3	1	2	2	5	3	2	1	2	2	2	1	3	2	2	2	3	3	3	3	3	3	3	3	3	3	3	3	3	3	3	3	3	3	3	3	3	3	3	3	3	3	3	3	3	3	3	3	3
1	3	2	1	1	5	3	2	1	2	2	2	2	2	2	2	2	3	4	3	3	3	3	3	3	2	3	2	3	2	3	3	3	3	3	3	3	2	3	3	3	3	3	3	3	3	3	3	3	3
2	4	2	2	1	4	3	2	1	2	2	2	1	3	2	1	2	4	4	4	4	4	4	4	4	3	4	4	4	4	4	4	4	4	4	4	4	4	3	3	3	3	3	3	3	3	3	3	3	3
2	3	2	1	3	3	3	2	1	1	2	2	3	3	2	2	2	4	4	4	4	4	4	4	4	3	4	4	4	4	4	4	4	4	4	4	4	4	3	3	3	3	3	3	3	3	3	3	3	3
2	4	3	1	3	4	3	2	1	2	2	2	2	2	2	2	2	4	4	4	4	4	4	4	4	4	4	4	4	4	4	4	4	4	4	4	4	4	3	3	3	3	3	3	3	3	3	3	3	3
2	3	1	2	3	5	3	1	1	2	2	2	1	3	2	2	2	4	3	3	4	4	4	4	3	3	4	4	3	4	4	4	4	3	3	3	3	3	3	3	3	3	3	3	3	3	3	3	3	3
2	3	1	1	1	3	3	2	1	2	2	1	1	1	2	2	2	3	3	3	3	3	3	3	3	3	3	3	3	3	3	3	3	3	3	3	3	3	3	2	3	2	3	2	3	2	2	3	2	3
2	3	2	1	1	3	3	2	1	2	2	1	1	2	2	2	2	4	4	4	4	4	4	4	4	4	4	4	4	4	4	4	4	4	4	4	4	4	3	3	3	3	3	3	3	3	3	3	3	3
2	3	2	2	2	3	3	2	1	2	2	2	1	2	2	2	2	5	5	5	5	5	5	5	5	4	5	5	5	5	5	5	5	5	5	5	5	5	4	4	4	4	4	4	4	4	4	4	4	4
2	4	2	1	2	4	3	2	1	2	2	2	1	2	2	2	2	3	3	3	3	3	3	3	3	3	4	4	4	4	4	4	4	4	4	4	4	4	3	3	3	3	3	3	3	3	3	3	3	3
2	2	3	1	1	4	3	1	1	2	2	2	1	2	2	2	2	3	4	4	3	3	3	3	3	4	3	3	3	3	4	4	4	4	5	5	5	5	3	3	3	4	4	4	4	4	3	3	4	4
2	4	2	2	2	4	3	2	1	2	1	2	1	2	2	2	2	4	4	4	4	4	4	4	4	4	4	4	4	4	4	4	4	4	4	4	4	4	3	3	3	3	3	3	3	4	3	3	3	3
2	3	1	1	2	3	3	2	1	2	2	2	1	2	2	2	2	3	3	3	3	3	3	3	3	3	3	3	3	3	3	3	3	3	3	3	3	3	3	3	3	3	3	3	3	3	3	3	3	3
2	3	2	2	1	5	2	1	1	2	2	2	2	1	2	2	2	1	3	2	3	3	1	2	3	1	2	1	1	1	1	3	4	1	1	2	1	2	3	2	3	3	4	3	4	3	2	2	4	3
2	3	2	1	2	5	3	2	1	2	2	2	1	2	1	2	1	4	4	4	4	3	4	4	3	4	4	4	4	4	4	3	3	4	4	4	4	4	3	3	3	3	3	3	4	4	3	3	4	3
2	3	2	2	2	3	4	2	1	2	2	2	1	2	2	1	1	5	4	4	5	5	4	5	4	4	4	5	4	5	4	4	3	3	4	3	4	2	3	3	4	4	3	4	3	4	3	2	4	4
1	4	1	2	1	4	3	2	1	2	2	2	1	2	2	1	2	5	5	5	5	5	5	5	5	3	5	5	5	4	5	5	5	5	5	5	5	5	4	4	4	4	4	4	4	4	4	4	4	4
2	3	2	1	3	3	4	2	1	1	2	2	1	2	2	2	2	4	4	4	4	3	4	3	4	3	4	4	4	4	4	3	3	3	4	3	4	4	3	3	3	3	3	4	4	3	2	3	4	3
2	3	1	1	3	5	3	2	1	2	2	1	1	3	2	2	2	4	4	4	4	4	4	4	4	2	3	3	3	4	4	4	4	2	4	4	4	4	2	3	3	3	3	3	3	3	3	3	4	4
2	3	2	1	3	3	3	2	1	2	2	1	3	1	2	2	2	2	3	2	3	3	4	4	4	2	3	2	2	2	4	4	4	4	4	4	4	4	3	3	3	3	2	3	3	2	3	3	3	3
2	3	3	2	2	5	3	2	1	1	2	2	1	3	2	2	2	5	5	5	5	5	5	5	5	5	5	5	5	5	5	5	5	5	5	5	5	5	4	4	4	4	4	4	4	4	4	4	4	4
2	4	2	1	2	4	3	2	1	2	2	2	1	3	2	2	2	4	4	4	4	4	4	4	4	4	4	4	4	4	4	4	4	4	4	4	4	4	3	3	3	3	3	3	3	3	3	3	3	3
2	3	1	2	1	3	4	2	1	2	2	2	1	3	2	1	2	4	4	3	4	4	3	4	3	4	4	4	4	4	4	3	2	4	4	3	4	4	3	3	3	3	3	3	3	3	4	2	2	2
2	4	2	2	2	4	3	2	1	2	1	2	1	3	2	2	2	4	4	3	2	4	2	2	2	3	3	3	3	4	4	4	4	2	2	3	3	3	3	2	2	3	3	3	3	3	2	3	3	3
2	4	1	1	1	4	3	2	1	2	1	1	2	2	2	2	2	2	3	3	3	2	3	3	3	3	3	3	3	4	3	3	3	4	3	3	3	3	3	2	2	2	2	2	2	2	2	2	2	2
2	3	2	2	2	5	3	2	1	2	2	2	2	1	2	2	2	4	4	4	3	3	3	3	4	3	3	3	4	3	3	4	4	4	4	4	3	4	3	3	3	3	2	3	3	3	2	3	3	3
2	3	3	2	3	5	3	1	2	1	2	2	1	2	2	2	2	4	4	4	4	4	4	4	4	3	3	3	3	3	3	3	3	3	3	3	3	3	3	3	3	3	3	3	3	3	3	3	3	3
2	3	2	2	2	3	3	2	1	2	2	2	2	1	2	2	2	1	2	3	3	3	3	3	3	3	3	3	3	3	3	3	3	3	3	3	3	3	3	3	3	3	3	3	3	3	3	3	3	3
2	4	1	2	2	4	3	2	1	2	2	2	1	2	2	2	2	2	2	2	2	2	2	2	2	3	3	3	3	3	3	3	3	3	3	3	3	3	3	3	3	3	3	3	3	3	3	3	3	3
2	2	2	1	1	2	3	1	1	2	2	2	1	1	2	2	2	2	2	2	2	2	2	2	2	3	2	2	2	2	3	3	3	2	2	2	2	2	3	3	2	2	2	2	2	2	2	2	2	2
2	1	1	1	2	5	3	2	1	2	2	1	2	1	2	2	2	4	4	4	4	4	4	4	4	4	4	4	4	4	4	4	4	4	4	2	3	3	4	4	3	4	3	3	3	3	3	3	3	3
2	3	2	2	1	5	3	2	1	1	2	2	2	2	2	2	2	4	4	4	4	4	4	4	4	3	4	4	4	4	4	4	4	4	4	4	4	4	3	3	2	2	2	3	3	3	2	2	4	2
2	3	3	1	1	5	3	2	1	2	2	2	1	2	2	1	2	4	4	4	4	4	4	4	4	4	4	4	4	4	4	4	4	4	4	4	4	4	4	3	3	3	3	3	3	3	3	3	3	3
1	2	1	1	2	2	3	2	1	2	2	2	1	2	2	2	2	4	4	3	5	4	4	4	4	3	3	4	4	3	3	3	4	4	4	4	3	3	3	4	4	3	3	4	3	4	3	4	3	4
2	3	2	2	2	3	3	2	1	2	2	2	1	1	2	1	2	4	4	4	4	4	5	3	3	3	3	4	3	3	4	4	4	3	4	4	5	4	3	3	3	3	3	3	3	3	2	3	3	3
2	4	2	1	2	4	3	1	1	2	2	2	1	3	2	2	2	4	4	4	4	4	4	4	4	4	4	4	4	4	4	4	4	4	4	4	4	4	3	2	3	3	3	3	3	3	3	3	3	3
2	4	2	2	2	4	3	2	1	2	2	2	1	2	2	2	2	5	5	5	5	5	5	5	5	5	5	5	5	5	5	5	5	5	5	5	5	5	4	4	4	4	4	4	4	4	4	4	4	4
2	4	1	1	1	4	3	3	1	2	2	1	1	3	2	2	2	4	4	4	4	4	4	4	4	3	4	4	4	4	4	4	4	4	4	4	4	4	4	4	4	4	4	4	4	4	4	4	4	4
2	2	1	2	1	4	3	2	1	2	2	2	3	3	2	2	2	5	4	4	4	4	5	4	4	3	4	3	3	4	4	3	3	3	4	4	3	3	2	3	3	3	4	4	3	3	3	3	4	2
2	3	1	1	2	5	3	2	2	2	2	2	1	2	2	2	2	5	5	5	5	4	5	5	5	3	5	4	3	5	4	4	4	3	5	5	5	5	3	4	3	3	4	4	3	4	3	3	3	4
2	4	2	2	2	4	3	2	1	2	2	2	1	3	2	2	2	4	4	4	4	4	4	4	4	4	4	4	4	4	4	4	4	4	4	4	4	4	3	3	3	3	3	3	3	3	3	3	3	3
1	2	1	2	3	4	3	2	1	1	2	2	1	2	2	2	2	3	4	3	4	2	3	3	2	3	4	3	2	3	3	4	2	3	2	3	3	3	3	3	2	3	3	3	3	3	2	2	2	2
2	3	1	1	2	3	3	2	1	2	1	1	3	2	2	2	2	4	4	4	4	4	4	4	4	4	4	3	3	4	3	3	3	3	4	3	4	4	3	3	3	3	3	3	3	3	2	2	3	2
2	3	3	2	3	3	3	2	1	2	2	2	1	3	2	1	2	4	4	4	4	4	4	4	4	4	4	4	4	4	4	4	4	4	4	4	4	4	4	4	4	4	4	4	4	4	4	4	3	4
2	2	2	2	2	4	2	2	1	1	2	2	2	1	2	2	2	4	4	4	4	4	4	4	4	4	4	4	4	4	4	4	4	4	4	4	4	4	3	3	3	3	3	3	3	3	3	3	3	3
2	3	1	1	1	5	3	2	1	2	2	1	2	2	2	2	2	5	5	5	4	5	4	4	4	3	4	4	4	4	4	4	4	4	4	4	4	4	3	3	3	3	3	3	3	3	3	3	4	4
2	3	1	2	1	5	4	2	1	2	2	2	2	2	1	2	1	3	3	3	3	4	4	3	4	5	5	4	3	3	3	4	4	4	4	3	3	4	3	4	4	3	3	4	4	4	4	4	4	4
2	2	2	3	1	4	4	2	1	1	1	2	2	2	1	2	2	4	4	4	3	4	4	3	4	4	4	4	4	3	4	4	4	3	4	4	4	4	3	4	4	3	3	4	4	4	4	4	4	4
2	3	1	2	2	3	3	2	1	2	2	2	2	2	2	2	2	4	4	4	4	4	4	4	4	4	3	3	3	4	4	4	4	4	4	4	4	4	3	2	3	3	3	3	3	3	2	3	2	3
2	2	2	4	1	2	3	3	1	2	2	2	1	1	2	2	2	2	3	3	3	3	2	2	3	2	3	3	3	4	2	2	2	2	4	2	4	4	3	3	3	3	3	3	3	3	3	3	3	3
2	2	2	2	2	4	4	2	1	2	2	2	1	2	2	1	2	3	2	3	3	4	4	4	4	4	4	4	4	4	4	4	4	4	4	4	4	4	3	3	3	3	3	3	3	3	3	3	3	3
2	2	1	2	1	2	2	2	1	1	2	2	1	1	2	2	2	2	4	3	3	3	3	3	3	3	2	3	2	4	3	3	3	3	3	3	3	3	3	4	4	4	4	4	4	4	3	2	4	3
2	3	3	2	3	3	2	2	1	2	2	2	2	2	2	2	2	3	3	3	3	3	3	3	3	3	3	3	3	3	3	3	3	3	3	3	3	3	2	2	2	2	2	2	2	2	2	2	2	2
2	3	2	2	2	5	3	2	2	2	2	2	2	2	2	2	2	3	4	3	5	4	3	4	4	5	5	5	5	4	4	3	4	3	4	3	4	3	3	4	3	4	4	3	4	3	3	3	4	3
2	4	2	1	2	4	3	2	1	2	2	2	1	2	2	2	2	3	4	4	4	3	4	4	4	3	4	4	3	3	4	4	4	4	4	4	4	4	3	3	3	3	3	3	3	3	3	3	2	3
2	3	3	2	3	5	3	2	1	2	2	1	1	2	2	2	2	4	4	4	4	4	4	4	3	3	4	4	4	4	4	4	4	4	4	3	3	3	3	3	3	3	3	3	3	3	3	3	3	3
2	1	2	2	2	4	2	2	1	2	2	2	2	2	2	2	2	3	3	3	3	3	3	3	3	3	3	3	3	3	3	3	3	3	3	3	3	3	3	3	3	3	3	3	3	3	3	3	3	3
2	3	3	1	3	5	2	2	1	2	2	1	1	2	2	2	2	4	4	4	4	4	4	4	4	3	4	4	4	4	4	4	4	4	4	4	4	4	3	3	3	3	3	3	3	2	2	2	3	2
2	1	2	2	2	5	3	2	1	2	2	2	2	3	2	2	2	5	5	5	5	4	5	5	5	3	5	5	5	5	5	5	5	4	4	4	4	4	3	2	3	3	2	3	3	3	2	2	3	3
2	4	1	2	2	4	3	2	1	2	2	2	1	2	2	2	2	3	3	3	3	3	3	2	2	3	3	3	2	3	3	3	3	2	2	4	4	2	3	3	3	2	3	4	4	3	2	3	2	2
2	2	1	2	2	2	3	2	1	2	2	2	1	3	2	2	2	3	3	3	3	3	3	3	3	3	3	3	3	3	3	3	3	3	3	3	3	3	3	3	3	3	3	3	3	3	3	3	3	3
2	3	2	2	2	3	3	2	1	2	2	2	1	2	2	2	2	4	4	4	4	4	4	4	4	4	4	4	4	4	4	4	4	4	4	4	4	4	3	3	3	3	3	3	3	3	3	3	3	3
2	3	1	2	2	5	4	2	1	2	2	2	2	3	1	1	1	4	4	4	4	4	4	4	4	5	5	5	5	5	5	5	5	4	5	5	5	5	4	4	3	3	2	3	3	3	3	3	2	3
2	1	1	1	2	5	3	2	1	2	2	2	1	2	2	1	2	2	2	2	2	2	3	3	3	3	3	3	3	2	2	3	3	2	2	2	2	2	3	3	3	3	3	3	3	3	3	3	3	3
2	2	2	2	2	4	3	2	1	2	2	1	1	1	2	2	2	4	4	4	4	4	4	4	4	4	4	4	4	4	4	4	4	4	4	4	4	4	3	4	4	4	4	4	4	4	4	4	4	4
2	4	2	1	2	4	3	2	2	2	2	1	2	2	2	2	2	3	4	4	4	4	4	4	4	2	2	2	2	2	2	2	2	2	4	4	4	4	3	3	3	3	2	3	3	3	3	3	3	3
2	3	2	2	2	5	3	2	1	1	2	2	2	3	2	2	2	5	5	5	5	4	4	4	4	3	4	4	4	4	3	3	3	4	4	4	4	4	3	4	3	4	3	3	3	3	3	3	3	3
2	3	1	2	1	5	3	3	1	1	1	1	1	4	1	2	1	5	5	5	5	5	5	5	4	5	5	5	4	5	5	5	5	5	5	5	5	5	4	3	4	3	4	4	4	4	4	4	4	4
2	3	2	2	2	5	4	2	1	2	2	2	1	2	2	1	1	4	4	4	4	4	4	4	4	4	4	4	4	4	4	4	4	4	4	4	4	4	3	3	3	3	3	3	3	3	3	3	3	3
2	1	3	2	3	5	3	2	1	1	2	2	1	2	2	2	2	2	2	2	2	2	2	2	3	2	3	3	4	2	2	2	2	3	3	2	2	2	2	3	2	2	2	2	2	2	2	2	2	3
2	3	1	4	3	3	3	2	1	1	2	1	1	3	1	2	2	4	5	5	5	3	4	4	4	3	3	3	3	3	3	3	3	3	3	3	3	3	3	3	3	3	3	3	3	3	3	3	3	3
2	3	2	2	2	5	3	2	1	2	2	2	1	2	2	2	2	5	5	5	5	5	5	5	5	5	5	5	5	5	5	5	5	5	5	5	5	5	4	4	4	4	4	4	4	4	4	4	4	4
2	4	2	2	2	4	3	2	1	2	2	2	1	2	2	2	2	4	4	4	4	4	4	4	4	4	4	4	4	4	4	4	4	4	4	4	4	4	4	4	4	4	4	4	4	4	4	4	4	4
2	4	3	1	3	4	3	2	1	1	2	1	1	2	2	2	2	4	4	4	4	4	4	4	4	3	3	3	3	4	4	4	4	4	4	4	4	4	3	3	3	3	3	3	3	3	3	3	2	3
2	4	2	2	2	4	3	2	1	1	2	2	1	3	2	2	2	2	2	2	2	3	3	3	3	3	3	3	3	3	3	3	3	3	3	3	3	3	3	3	2	2	3	2	2	3	3	2	2	3
2	4	1	1	3	4	4	2	1	2	2	1	2	2	1	1	1	5	5	5	5	5	5	5	4	3	4	5	4	4	3	3	3	3	4	3	3	4	3	3	3	3	3	3	3	3	2	2	3	3
2	1	2	2	2	3	3	2	1	2	2	2	1	2	2	2	2	3	3	3	3	3	3	3	3	3	3	3	3	4	3	3	3	3	3	3	3	3	3	3	3	3	3	3	3	3	3	3	3	3
2	2	2	2	2	2	2	2	1	2	2	2	1	2	2	2	2	4	4	4	4	4	4	4	4	4	4	4	4	4	4	4	4	4	4	4	4	4	3	3	3	3	3	3	3	3	3	3	3	3
2	1	1	1	1	5	3	2	1	2	2	2	1	3	2	2	2	4	4	4	4	4	4	4	4	4	4	4	4	4	4	4	4	4	4	4	4	4	3	3	3	3	3	3	3	3	3	3	3	3
2	4	2	2	2	4	3	2	1	1	2	2	1	3	2	2	2	4	4	4	4	4	4	4	4	4	4	4	4	4	4	4	4	4	4	4	4	4	4	4	4	4	4	4	4	4	4	4	4	4
2	4	1	1	2	4	4	2	1	2	2	2	1	1	1	2	1	4	4	2	5	3	5	5	3	2	2	3	4	4	4	4	4	4	4	2	3	4	4	4	4	3	4	4	4	4	4	4	4	4
2	3	2	2	2	5	3	2	1	1	2	2	2	3	2	2	2	4	4	4	4	4	4	4	4	4	4	4	4	4	4	4	4	4	4	4	4	4	3	3	3	3	3	3	3	3	3	3	3	3
2	3	2	2	2	3	2	2	1	2	2	2	1	2	2	2	2	3	3	3	3	3	3	3	3	3	4	3	3	3	3	3	3	3	3	3	3	3	3	3	3	3	3	3	3	3	3	3	3	3
2	3	2	1	2	5	3	2	1	2	2	2	2	2	2	2	2	4	4	4	4	4	4	2	4	3	4	4	4	4	4	2	2	1	1	2	2	2	3	3	4	3	3	4	4	4	2	3	3	3
2	1	1	2	1	5	3	3	1	2	2	2	1	2	2	1	2	4	4	4	4	4	4	4	4	4	4	4	4	4	4	4	4	3	3	3	4	4	3	3	3	3	2	3	3	3	3	3	3	3
2	3	2	2	2	5	4	2	1	2	2	2	1	2	2	2	2	4	3	4	4	4	4	4	4	4	4	4	4	4	4	4	4	2	2	2	2	2	3	3	3	3	3	3	3	3	2	3	4	3
2	3	1	4	2	5	3	3	1	2	2	1	1	2	2	2	2	3	3	3	3	3	3	3	3	2	4	3	3	4	4	4	4	3	2	2	2	2	3	3	3	3	3	3	4	4	3	4	3	3
2	3	1	2	1	5	4	3	1	1	2	2	2	2	2	2	2	4	4	4	4	4	4	4	4	3	3	3	3	3	3	3	3	3	3	3	3	3	3	3	3	3	3	3	3	3	3	3	3	3
2	1	3	2	3	4	3	3	1	2	1	2	1	2	2	1	2	4	4	4	4	4	4	4	4	3	3	4	4	4	4	4	4	4	4	4	4	4	3	3	3	3	3	3	3	3	3	3	3	3
1	3	2	2	2	5	2	5	4	2	2	1	1	1	2	2	2	5	5	5	5	5	5	5	5	5	5	5	5	5	5	5	5	5	5	5	5	5	4	4	4	4	4	4	4	4	4	4	4	4
2	3	2	2	2	3	3	2	1	2	2	2	1	2	2	2	2	4	4	4	4	3	3	4	4	3	4	3	3	4	3	3	3	3	4	3	3	4	3	2	2	2	2	3	2	3	2	2	3	1
2	3	3	2	3	3	3	2	1	2	2	2	1	2	2	2	2	3	3	3	3	3	3	3	3	3	3	3	3	3	3	3	3	3	3	3	3	3	3	3	3	3	3	3	3	3	3	3	3	3
2	3	2	1	2	5	4	3	1	2	2	1	1	2	2	1	2	2	4	2	3	3	3	2	2	3	3	3	2	3	2	2	2	2	3	3	3	3	3	3	3	1	3	3	3	2	3	3	2	2
2	1	2	2	2	4	3	3	1	2	2	2	1	1	2	2	2	4	4	4	4	4	4	4	4	2	2	2	2	1	3	3	2	4	4	4	4	4	3	3	3	3	3	3	3	3	3	3	3	3
2	1	2	2	2	4	3	2	1	2	2	2	3	2	2	2	2	4	5	5	5	4	4	4	4	4	4	4	4	4	4	4	4	4	4	4	4	5	3	3	4	3	3	3	3	4	3	3	3	3
2	3	2	1	2	3	3	2	1	2	2	1	1	2	2	2	2	4	4	4	4	4	4	4	4	4	4	4	4	4	4	4	4	4	4	4	4	4	3	3	3	3	3	3	3	3	3	3	3	3
2	1	1	2	3	4	4	2	1	2	2	2	1	1	2	2	2	2	2	2	2	2	2	2	2	2	2	2	2	2	2	2	2	2	2	2	2	2	1	1	1	1	1	2	4	3	1	3	4	4
2	1	2	2	2	4	3	3	1	2	2	2	3	2	2	2	2	3	3	3	3	3	3	3	3	3	4	3	3	3	3	3	3	3	3	3	3	3	2	2	3	3	3	3	3	3	2	3	2	2
2	1	2	2	2	4	3	2	1	2	2	2	1	2	2	2	2	5	5	5	5	5	5	5	4	3	4	4	4	4	4	4	4	4	4	4	4	4	3	3	3	3	3	3	3	3	3	3	3	3
2	3	3	2	3	5	3	3	1	2	2	1	2	2	1	1	1	3	3	4	2	3	2	2	1	3	3	4	2	1	4	4	4	5	4	4	4	4	3	3	4	4	4	4	4	4	4	4	4	4
2	3	3	2	3	3	3	2	1	1	1	2	1	2	2	2	2	4	4	4	4	4	4	4	4	4	4	4	4	4	4	4	4	4	4	4	4	4	3	3	3	3	2	2	2	2	2	2	2	2
2	1	2	2	2	5	3	2	1	2	2	2	2	2	2	2	2	4	4	4	4	4	4	4	4	4	4	4	4	4	4	4	4	4	4	4	4	4	3	3	3	3	3	3	3	3	3	3	3	3
2	3	1	2	3	5	3	3	1	1	2	2	1	2	2	2	2	3	4	4	4	4	4	4	4	4	3	4	4	3	4	4	5	4	4	4	4	5	3	3	4	3	3	4	3	4	3	3	4	4
2	3	2	1	2	5	4	2	1	2	2	2	2	2	2	2	2	4	4	4	4	4	4	4	4	3	3	4	4	3	4	4	4	4	4	4	4	4	3	3	3	3	3	3	3	3	3	3	3	3
2	3	1	2	1	3	3	2	1	1	2	1	2	1	2	2	2	3	4	3	3	3	3	3	3	3	3	3	3	4	4	3	3	3	3	3	3	3	3	3	3	3	2	3	3	3	2	2	2	2
2	1	1	2	3	3	3	2	1	2	2	2	1	1	2	2	2	3	3	3	2	2	3	3	2	3	4	3	2	3	3	3	3	3	3	3	3	3	2	2	2	2	3	3	4	3	3	2	3	3
2	1	2	1	2	4	3	2	1	2	2	2	1	2	2	2	2	1	1	1	1	1	1	1	1	1	3	1	1	1	1	1	1	1	1	1	2	1	3	3	3	3	3	3	3	3	3	3	3	3
2	3	2	2	2	5	3	2	1	1	2	2	1	3	2	2	2	4	4	4	4	4	4	4	4	4	4	4	4	4	4	4	4	4	4	4	4	4	3	3	3	3	3	3	3	3	3	3	3	3
2	1	3	2	3	4	3	2	1	2	2	2	1	2	2	2	2	4	4	4	3	3	4	4	3	4	4	4	4	3	3	4	3	3	4	3	1	2	2	2	2	3	2	3	2	2	3	2	3	3
2	1	2	2	2	4	3	2	1	1	2	2	2	2	2	1	2	5	5	5	5	5	5	5	5	5	5	5	5	5	5	5	5	5	5	5	5	5	3	3	3	3	3	3	3	3	3	3	3	3
2	1	1	2	1	4	3	3	1	2	2	1	2	2	1	2	1	2	2	2	2	2	2	2	2	2	2	2	2	2	2	2	2	2	2	2	2	2	3	3	3	3	3	3	3	3	3	3	3	3
2	1	3	1	3	4	3	2	1	2	2	2	1	3	2	2	2	5	5	5	5	5	5	5	5	3	4	4	3	4	4	4	4	4	4	4	4	4	4	4	4	4	4	4	4	4	4	3	3	3
2	3	2	2	2	5	3	3	1	2	2	2	1	1	2	2	2	3	3	3	3	3	3	3	3	3	3	3	3	3	3	3	3	3	3	3	3	3	3	3	3	3	3	3	3	3	3	3	3	3
2	1	2	2	2	5	4	2	1	2	2	1	2	2	2	2	2	3	3	3	3	3	3	3	3	2	2	2	2	2	3	3	3	2	3	3	3	3	3	3	2	3	3	4	4	4	3	2	3	3
2	1	2	1	2	4	3	3	1	1	1	1	1	3	2	2	2	4	4	4	4	4	4	4	4	4	4	4	4	4	4	4	4	4	4	4	4	4	3	3	3	3	3	3	3	3	3	3	3	3
2	3	2	2	2	3	3	2	1	1	2	2	1	2	2	2	2	5	5	5	5	5	5	5	5	5	5	5	5	4	4	4	4	4	4	4	4	4	4	4	4	4	4	4	4	4	4	4	4	4
2	1	1	2	2	4	4	2	1	2	2	2	1	2	2	1	1	4	4	4	4	3	4	4	3	4	4	4	4	4	3	4	3	3	3	3	4	4	4	3	3	3	3	3	3	3	3	2	4	2
2	3	2	1	2	5	3	2	1	1	2	2	2	2	2	2	2	4	4	4	4	3	3	3	4	3	3	3	4	4	4	3	4	3	4	3	4	3	3	2	3	2	3	2	3	2	2	3	2	3
2	1	2	2	2	4	2	3	1	1	2	2	1	3	2	1	2	5	5	5	5	5	5	5	5	5	5	5	5	5	5	5	5	5	5	5	5	5	3	3	3	3	3	3	3	3	3	3	3	3
2	2	2	2	2	5	3	2	1	2	2	2	1	2	2	2	2	2	2	2	2	2	2	2	2	3	2	2	2	2	2	2	2	2	2	2	2	2	2	2	2	3	2	2	2	2	2	2	3	2
2	3	3	2	3	3	3	2	1	1	2	2	1	2	2	2	2	3	4	3	4	3	3	2	3	4	4	4	4	3	2	4	4	4	4	4	4	4	4	4	4	4	4	4	4	4	4	4	4	4
2	2	1	1	2	5	3	2	1	2	2	2	2	3	2	2	2	5	5	5	5	5	5	5	4	4	5	5	5	5	5	5	5	5	5	5	5	5	4	4	4	4	4	4	4	4	2	2	2	4
2	2	3	2	3	2	3	2	1	2	2	2	2	2	2	2	2	4	4	4	4	4	4	4	4	4	4	4	4	4	4	4	4	4	4	4	4	4	3	3	3	4	4	4	4	4	4	4	4	4
2	3	2	2	2	3	3	2	1	2	2	2	2	3	2	2	2	2	3	3	3	3	3	3	3	3	3	3	3	3	3	3	3	2	3	3	3	3	2	3	3	3	3	3	3	3	3	3	3	3
2	1	2	1	2	4	3	3	1	2	2	2	1	3	2	2	2	3	3	3	3	3	4	4	4	2	3	2	2	3	3	3	3	4	4	4	4	4	4	4	4	3	2	4	3	3	1	2	4	3
2	2	2	1	2	2	3	2	1	2	2	1	2	2	2	2	2	4	4	4	4	4	4	4	4	4	4	4	4	4	4	4	4	4	4	4	4	4	3	3	3	3	3	3	3	2	3	2	3	3
2	2	2	2	2	2	3	3	1	2	2	2	2	2	2	2	2	4	4	4	4	4	4	4	4	2	2	4	3	4	3	3	3	3	4	4	4	3	2	2	2	2	2	2	2	2	2	2	2	2
2	3	2	2	2	5	3	3	1	1	2	1	3	2	2	1	2	4	4	4	4	4	4	4	3	3	4	3	3	4	4	4	3	3	3	3	3	3	3	3	3	3	3	3	3	3	3	3	3	3
2	2	1	2	1	2	4	3	1	2	2	2	1	2	1	1	1	4	4	4	4	3	4	3	4	3	4	4	4	4	4	4	4	4	4	3	4	4	3	3	3	4	3	3	3	3	3	3	3	4
1	2	2	1	2	4	2	2	1	2	2	2	1	2	2	2	1	1	1	1	1	1	1	1	1	3	1	1	1	1	4	3	3	3	3	3	3	3	3	3	3	3	3	3	3	3	3	3	3	3
2	2	2	2	2	2	4	3	1	2	2	2	1	2	1	1	1	4	4	4	4	2	3	2	3	2	2	3	4	4	5	4	4	3	3	4	4	5	3	3	4	4	4	4	3	3	3	3	4	4
2	4	1	2	1	4	3	3	1	2	2	2	1	2	2	2	2	4	4	4	4	4	4	4	4	2	3	2	3	3	3	3	3	3	3	3	4	4	3	3	3	3	3	3	3	3	3	3	4	3
2	2	3	2	3	4	3	2	1	2	2	2	2	1	2	2	2	3	3	3	3	3	3	3	3	3	4	3	3	3	4	3	3	4	4	4	3	3	2	3	2	3	3	3	3	3	1	2	2	2
2	1	2	2	2	4	3	2	1	1	2	1	2	2	2	2	2	3	3	3	3	3	3	3	3	4	3	3	3	3	3	3	3	3	3	3	3	3	2	2	2	2	2	2	2	2	2	2	2	2
2	3	2	1	2	5	3	3	1	1	2	2	1	2	2	2	2	3	2	2	2	2	1	1	1	2	2	3	1	1	1	2	1	1	1	1	1	1	3	2	2	2	3	3	2	3	2	2	3	1
2	1	2	2	2	5	3	2	1	2	2	2	2	2	2	2	2	4	4	4	4	4	4	4	4	4	4	4	4	4	4	4	4	4	4	4	4	4	3	3	3	3	3	3	3	3	3	3	3	3
2	1	2	1	2	4	3	3	1	1	2	2	1	2	2	2	2	5	5	4	4	4	4	4	4	4	3	3	4	3	4	3	3	3	3	4	4	3	3	3	3	3	2	3	3	2	3	3	3	3
1	2	1	2	2	2	3	3	1	2	1	1	1	2	2	1	2	2	2	2	2	2	2	2	2	2	2	2	2	2	2	2	2	2	2	2	2	2	2	2	2	2	2	2	2	2	2	2	2	2
2	1	1	4	1	4	3	3	1	2	2	2	1	2	2	2	2	4	4	4	4	4	4	4	4	3	4	4	4	4	4	4	4	4	4	4	4	4	2	3	3	3	3	3	3	3	3	3	3	3
2	3	2	2	2	5	3	2	1	1	2	2	2	3	2	2	2	5	5	5	5	5	5	5	5	4	5	5	5	5	5	5	5	5	5	5	5	5	3	3	3	3	3	3	3	3	3	3	3	3
2	2	1	1	3	3	3	2	1	2	2	2	1	1	2	2	2	3	3	3	3	3	3	3	3	4	4	4	4	4	4	4	4	3	3	3	3	3	2	3	2	3	3	3	3	3	3	3	3	3
2	3	2	2	2	5	3	2	1	2	2	2	1	2	2	2	2	5	5	5	5	5	5	5	5	5	5	5	5	5	5	5	5	5	5	5	5	5	3	2	3	3	3	3	3	3	3	3	4	4
2	4	1	1	1	4	2	3	1	2	2	2	1	1	2	2	2	3	3	4	3	3	4	3	3	3	3	3	3	3	3	3	3	3	3	3	3	3	3	2	3	2	2	4	4	4	4	3	4	3
2	2	2	2	2	3	3	3	1	1	2	2	1	2	2	2	1	3	4	4	4	3	3	3	4	3	3	3	3	3	3	3	3	3	3	3	3	3	3	3	3	2	3	3	3	3	3	3	2	2
2	3	3	2	3	5	3	3	1	2	2	2	1	2	2	2	2	4	3	4	4	4	4	4	4	4	4	4	4	4	4	4	4	3	4	4	4	4	3	3	3	3	3	3	3	3	3	3	3	3
2	1	2	2	3	4	3	3	1	1	2	2	1	2	2	2	2	3	3	4	4	3	4	3	3	3	4	3	3	3	3	3	3	2	3	3	3	3	2	2	2	2	2	2	2	2	2	2	2	2
2	2	2	1	2	5	3	3	1	2	1	2	1	2	2	1	2	3	4	4	3	3	4	3	3	3	3	4	3	3	4	4	4	3	3	3	3	3	3	3	3	4	4	4	4	4	3	3	4	4
2	3	2	2	2	3	3	2	1	2	2	2	1	2	2	2	2	3	3	3	3	3	3	3	3	3	3	3	3	3	3	3	3	3	3	3	3	3	2	2	2	2	2	2	2	2	2	2	2	2
2	2	2	1	2	3	3	2	1	2	2	2	1	3	2	2	2	3	3	4	4	3	4	4	4	3	4	3	3	4	4	4	4	3	4	4	4	4	3	3	3	3	3	4	4	4	4	3	4	4
2	1	2	1	2	4	3	2	1	2	2	2	2	3	2	2	2	4	4	4	4	4	4	4	4	4	4	4	4	4	4	4	4	4	4	4	4	4	4	3	4	4	4	4	4	4	3	4	4	4
2	3	2	2	2	3	3	3	1	2	2	1	1	1	2	2	2	3	3	3	3	3	3	3	3	3	3	3	3	3	3	3	3	3	3	3	3	3	2	2	3	2	2	3	3	3	2	2	2	2
2	1	1	2	2	4	3	3	1	2	2	2	1	2	2	2	1	5	5	5	5	5	5	5	5	5	5	5	5	5	5	5	5	5	5	5	5	5	3	4	4	4	4	4	4	4	4	4	4	4
2	3	2	2	2	3	3	3	1	2	2	1	1	2	2	1	2	5	5	4	5	4	5	5	5	5	5	5	5	5	5	5	5	5	5	5	5	5	4	4	4	4	4	4	4	4	4	4	4	4
2	2	3	2	3	5	4	3	1	2	2	2	1	3	1	2	1	4	4	5	5	4	5	5	4	5	5	5	4	5	4	4	4	4	3	4	4	4	4	4	4	4	4	4	4	4	4	4	4	3
2	3	3	2	3	5	3	3	1	1	2	2	1	2	2	2	2	4	2	3	4	4	3	4	3	3	3	3	3	3	3	3	3	4	2	2	2	2	3	3	3	3	3	3	3	3	2	2	3	3
2	3	2	1	2	5	3	2	1	1	2	2	2	2	2	2	2	5	5	5	5	5	5	5	5	3	5	5	5	5	5	5	5	5	5	5	5	5	4	4	4	4	4	4	4	4	4	4	4	4
2	4	2	2	2	4	3	3	1	2	2	1	1	1	2	2	2	5	5	5	5	5	5	5	5	3	5	5	4	5	5	5	5	5	3	3	3	3	3	3	3	3	3	3	3	3	3	3	3	3
2	1	3	2	3	4	3	3	2	1	2	2	1	2	1	2	2	5	5	5	5	5	5	5	5	5	5	5	5	5	3	3	3	3	4	4	5	5	4	4	4	4	4	4	4	4	4	4	4	4
2	1	2	2	2	4	3	2	1	2	2	2	1	3	2	2	2	4	4	4	4	4	4	4	4	3	5	5	5	4	4	4	4	3	5	4	4	4	4	4	4	4	4	4	4	4	3	3	4	4
2	1	2	1	2	4	3	3	1	2	2	2	1	2	2	1	2	4	4	5	4	2	3	4	3	3	5	4	2	4	4	4	4	3	4	3	4	4	3	3	4	4	3	3	2	3	2	2	4	3
2	4	2	2	2	4	3	3	1	2	2	1	3	2	2	2	2	3	3	3	4	4	4	4	4	4	4	3	4	4	4	4	4	4	4	3	2	2	3	3	3	3	3	3	3	4	3	3	3	4
2	3	2	1	2	5	3	2	1	2	1	2	2	2	2	2	2	5	5	5	5	5	5	5	5	5	5	5	5	5	5	5	5	5	5	5	5	5	4	4	4	4	4	4	4	4	4	4	4	4
2	2	1	4	1	5	3	2	1	2	2	2	2	3	2	2	2	5	5	5	4	4	4	4	3	3	5	3	4	4	4	4	4	3	5	5	4	4	3	3	3	3	3	3	3	3	3	3	3	3
2	2	2	2	2	4	3	3	1	2	2	1	1	2	2	1	2	4	4	4	4	4	4	2	2	3	4	3	3	4	4	4	4	4	4	4	4	3	2	4	4	3	4	4	4	4	4	4	4	3
2	2	3	2	2	3	4	2	1	2	2	2	2	1	1	2	1	4	3	4	5	3	4	1	1	1	2	4	4	3	4	3	4	3	2	2	3	2	3	3	3	3	4	4	4	4	4	4	4	4
2	2	2	1	2	5	4	3	1	2	2	1	1	3	2	2	2	5	5	5	5	5	5	5	4	4	4	4	4	5	5	5	5	3	3	3	3	3	3	3	3	3	3	3	3	3	3	3	3	3
2	2	2	2	3	5	3	3	1	1	2	2	2	3	2	2	2	4	4	4	4	4	4	4	3	2	2	3	3	4	4	3	3	4	4	4	4	4	3	3	3	3	3	3	3	3	3	3	3	3
2	2	2	2	2	5	3	3	1	2	2	2	2	2	2	2	2	4	4	4	4	4	4	4	4	3	3	4	3	5	4	4	4	3	4	4	4	4	3	3	3	3	3	3	3	3	2	3	4	4
2	2	2	2	2	4	3	3	1	1	2	2	1	1	2	1	2	3	3	3	3	3	4	3	3	2	4	4	3	3	4	4	3	3	3	3	3	3	2	2	3	2	2	3	3	3	2	2	3	2
2	2	2	1	2	5	3	3	1	2	2	2	1	2	2	2	2	4	4	3	3	4	4	4	4	5	5	5	5	4	4	4	4	4	4	4	4	4	3	3	3	3	3	3	3	3	3	3	3	3
2	2	3	2	2	4	4	3	1	2	2	2	1	2	2	1	2	3	4	4	4	3	3	2	3	2	2	3	3	2	3	2	2	1	1	2	2	2	3	3	3	3	3	3	3	3	3	3	4	2
2	2	3	2	3	5	4	3	1	1	2	2	1	3	2	2	2	4	4	4	3	3	4	3	3	3	3	3	3	4	3	3	3	3	3	3	3	3	3	3	3	3	3	3	3	3	3	3	3	3
2	2	2	2	2	5	3	3	1	2	1	1	1	3	2	1	2	4	4	5	5	5	5	4	4	4	4	4	4	4	4	4	3	3	4	4	4	4	3	3	3	3	3	3	3	3	3	3	3	3
2	2	2	1	2	4	3	3	1	2	1	2	1	2	2	2	2	3	3	3	3	3	3	4	4	3	4	3	3	3	3	3	3	3	3	3	3	3	3	3	3	3	3	3	3	3	2	3	3	3
2	2	2	2	2	5	3	3	1	2	2	2	2	3	2	2	2	5	5	5	5	5	5	5	5	5	5	5	5	5	5	5	5	5	5	5	5	5	4	4	4	4	4	4	4	4	4	4	4	4
2	2	2	1	2	4	3	3	2	2	2	2	1	4	2	2	2	5	5	5	5	5	5	5	4	4	4	4	4	4	4	3	3	3	5	4	4	5	3	3	3	3	4	4	4	4	3	4	4	4
2	2	2	2	2	4	3	3	1	2	2	2	1	2	1	2	2	3	3	3	3	3	3	3	3	3	3	3	3	3	3	3	3	3	3	3	3	3	2	2	2	2	2	2	2	2	2	2	2	2
2	4	2	2	2	4	3	3	1	2	2	2	2	2	2	2	2	4	4	3	4	4	4	4	4	4	3	3	3	3	3	3	3	3	3	3	3	3	2	2	2	2	3	3	3	3	2	2	4	4
2	2	2	2	3	5	3	3	2	2	2	2	1	3	1	2	2	5	5	5	5	5	4	4	4	4	4	4	4	4	4	4	4	4	4	3	3	4	3	3	2	3	3	3	4	4	4	3	4	4
2	3	3	2	2	3	3	2	1	2	2	2	1	1	2	2	2	3	2	2	3	2	3	3	3	2	3	3	2	1	2	2	3	1	2	2	2	2	3	3	3	3	3	3	3	3	3	3	3	3
2	2	3	2	3	4	3	3	1	2	2	1	1	2	1	2	2	4	4	4	4	3	3	3	3	3	3	3	3	3	3	3	3	3	3	3	3	3	3	3	3	3	3	3	3	3	3	3	3	3
2	2	2	2	2	3	3	2	1	2	2	2	1	1	2	2	2	4	4	4	4	4	4	4	4	4	4	4	4	4	4	4	4	4	4	4	4	4	2	2	2	2	2	3	2	3	3	3	3	3
2	2	2	2	2	4	3	2	1	2	2	2	1	2	2	1	2	3	3	3	3	3	3	3	3	3	3	3	3	3	3	3	3	3	3	3	3	3	2	2	2	2	2	2	2	2	2	2	2	2
2	2	3	2	2	5	3	3	1	2	2	2	1	2	2	2	1	2	2	3	3	2	2	2	2	3	4	3	3	3	3	4	3	3	3	4	3	2	3	3	3	3	3	3	3	3	3	3	3	3
2	2	2	1	2	3	3	2	1	2	2	1	1	2	2	1	2	4	4	4	4	4	4	4	4	3	4	4	4	4	4	4	4	4	4	4	4	4	4	3	3	3	3	3	3	3	3	3	3	3
2	2	2	2	3	5	3	3	1	2	1	2	2	2	2	2	2	4	4	4	4	4	4	4	4	4	4	4	4	4	4	4	4	4	4	4	4	4	3	3	3	3	3	3	3	3	3	3	3	3
2	2	3	2	3	5	3	3	1	2	2	2	1	3	2	2	2	3	4	4	4	4	3	3	3	1	1	2	2	2	2	3	3	2	3	3	3	3	3	2	2	1	2	2	3	3	2	2	1	2
2	2	2	2	2	4	4	3	1	1	2	2	1	3	1	2	2	4	4	4	4	4	4	4	4	4	4	4	4	4	4	4	4	4	4	4	4	4	3	3	3	3	3	3	3	3	3	3	3	3
2	3	3	2	2	3	3	3	3	2	2	1	2	4	2	2	2	4	4	4	4	4	4	4	4	4	4	4	4	4	4	4	4	2	3	4	3	3	3	3	3	3	3	3	3	3	1	3	3	2
2	2	1	1	2	5	3	3	2	2	2	2	1	3	2	2	2	5	5	5	5	5	5	5	4	3	4	4	4	4	4	5	5	5	5	4	5	5	3	3	3	3	3	4	4	4	3	3	3	3
2	3	1	2	3	3	3	2	1	2	2	2	1	1	2	1	2	3	3	3	3	3	3	3	3	3	3	3	3	3	3	3	3	3	3	3	3	3	2	2	2	2	2	2	2	2	2	2	2	2
2	2	2	1	2	4	3	3	1	2	2	1	1	2	2	2	2	3	3	3	3	3	3	3	3	3	3	3	3	4	4	3	3	3	3	4	3	3	3	2	2	3	2	3	3	3	2	3	3	3
2	2	3	2	2	4	3	3	1	1	2	2	1	2	2	2	2	4	4	3	4	4	3	4	3	3	4	4	3	3	4	4	3	3	3	3	3	3	3	3	3	3	3	3	2	2	2	3	2	2
2	2	2	2	2	4	3	3	1	2	2	1	1	3	2	2	2	4	4	4	4	4	4	5	4	2	4	3	3	3	3	3	3	2	2	2	2	2	3	3	3	3	3	3	3	3	3	3	3	3
2	2	2	1	2	5	3	3	1	2	2	1	1	3	2	2	2	5	5	5	5	5	5	5	5	5	5	5	5	5	5	5	5	5	5	5	5	5	4	4	4	4	4	4	4	4	4	4	4	4
2	2	2	2	2	5	3	3	2	2	2	1	2	3	2	2	2	3	4	3	4	3	4	2	2	3	4	3	3	4	3	3	3	3	4	4	4	4	3	3	3	3	3	3	3	3	3	3	3	3
2	2	3	2	2	4	3	3	1	1	2	2	1	2	2	1	2	5	5	5	5	5	5	4	4	3	4	4	4	4	4	4	4	4	5	5	5	5	4	4	4	4	3	4	4	4	4	3	4	4
2	2	2	2	2	5	3	4	1	2	2	1	1	4	2	1	2	5	5	5	5	5	5	5	5	4	5	5	5	5	5	5	5	5	5	5	5	5	4	4	4	4	4	4	4	4	4	4	4	4
2	2	2	2	2	5	3	2	1	2	1	2	1	2	2	2	2	4	4	4	4	4	4	4	4	4	4	4	4	5	5	4	4	4	4	4	4	4	3	3	4	4	4	4	3	3	3	3	3	3
2	2	2	2	2	3	3	3	2	1	2	2	3	2	2	2	2	4	4	4	4	4	4	4	4	4	4	4	4	4	4	4	4	4	4	4	4	4	3	4	4	3	3	4	4	4	3	3	3	3
2	2	2	3	2	4	3	2	1	2	2	2	1	2	2	2	2	3	3	3	3	3	3	3	3	3	3	3	3	3	3	3	3	3	3	3	3	3	3	3	3	3	3	3	3	3	3	3	3	3
2	2	3	2	2	5	3	3	1	2	2	1	1	1	2	2	2	3	3	3	3	3	3	3	3	3	3	3	3	3	3	3	3	2	2	5	1	1	2	3	2	3	2	2	4	3	3	3	3	3
2	2	2	2	2	5	3	3	2	2	2	1	1	3	2	2	2	4	3	4	3	3	3	3	3	3	2	2	2	4	2	2	2	2	3	3	3	3	2	2	3	3	3	3	3	3	3	3	3	3
2	4	1	2	3	4	3	3	1	2	2	2	1	2	2	1	2	3	4	3	2	2	3	4	3	3	4	3	2	2	4	3	3	4	3	3	2	3	3	3	2	3	2	3	3	2	3	3	3	2
2	2	2	2	2	5	3	2	1	2	2	2	1	2	2	2	2	4	4	4	4	4	4	4	4	3	3	4	3	4	3	4	3	4	3	3	4	3	3	3	3	3	3	3	3	3	3	3	3	3
2	2	1	2	1	5	3	3	1	2	2	1	1	2	1	1	1	5	5	4	5	5	5	5	5	4	5	4	4	5	4	4	4	4	5	4	4	4	3	3	3	3	3	3	3	3	3	3	3	3
2	3	2	2	2	3	3	3	1	2	1	2	1	3	2	1	2	4	4	4	4	4	4	4	4	4	4	4	4	4	4	4	4	4	4	4	4	4	3	3	3	3	3	3	3	3	4	3	3	3
2	2	1	2	3	5	3	3	1	2	2	2	1	3	2	2	2	5	5	5	5	3	4	3	3	3	4	4	4	5	5	5	5	5	5	5	5	3	4	4	4	4	3	4	4	4	3	3	4	4
2	3	2	2	2	3	3	3	2	2	2	2	1	3	2	1	2	4	4	3	4	3	4	3	4	4	3	4	4	4	3	4	4	4	4	4	4	3	3	3	3	3	4	3	4	3	4	3	3	4
2	2	2	2	2	4	3	3	1	1	2	2	1	3	2	2	2	4	4	4	4	4	4	4	4	4	4	4	4	4	4	4	4	4	4	4	4	4	3	3	3	3	3	3	3	3	3	3	3	3
2	2	2	2	2	3	2	2	1	2	2	2	1	2	2	2	2	4	5	5	5	5	5	5	5	5	5	5	5	5	5	5	5	4	4	4	5	4	3	4	4	4	4	4	4	4	4	3	3	4
2	2	2	3	2	5	3	3	1	2	2	2	2	2	2	1	2	4	4	4	4	2	4	2	2	2	4	1	2	4	4	4	4	2	2	3	2	3	3	4	4	3	3	3	3	3	3	2	4	3
2	2	3	2	3	5	3	3	2	2	2	2	1	2	2	2	2	5	5	5	5	5	5	5	5	4	3	4	4	5	5	4	4	4	4	4	4	4	4	4	4	4	4	4	4	4	4	4	4	4
2	2	2	2	2	5	3	3	1	2	2	1	1	3	2	2	2	5	4	4	4	4	5	5	4	3	4	4	4	5	4	4	4	4	4	4	5	4	4	4	4	4	4	4	4	4	3	3	4	4
2	2	2	2	2	5	3	3	1	2	1	2	1	1	2	2	2	1	1	1	1	1	1	1	1	1	1	1	1	1	1	1	1	1	1	1	1	1	1	1	1	1	1	1	1	1	1	1	2	2
2	2	2	1	2	5	4	4	4	2	2	2	1	2	1	2	1	5	5	5	5	5	5	5	3	3	5	5	3	4	4	5	4	4	4	4	4	4	3	3	3	3	3	3	3	3	3	3	3	3
2	2	2	2	2	4	3	3	1	1	2	2	1	3	2	2	2	4	4	4	4	4	4	4	4	4	4	4	4	4	4	4	4	4	3	4	4	4	3	3	3	2	3	3	3	3	3	3	3	3
2	2	1	2	3	5	2	2	1	2	2	2	1	2	2	2	2	4	4	4	4	3	4	3	3	2	3	2	3	3	3	3	3	3	3	3	3	3	2	2	2	2	2	2	2	2	2	2	2	2
2	2	2	1	2	4	3	3	1	2	2	2	1	3	2	1	2	3	3	3	3	3	4	3	2	3	3	3	3	3	3	3	4	3	3	3	3	3	3	2	3	3	2	2	2	2	2	2	2	2
2	2	2	2	2	5	3	3	1	2	2	2	1	2	2	2	1	4	4	4	4	4	4	4	4	4	4	4	4	4	4	4	4	4	4	4	4	4	3	3	3	3	3	3	4	4	3	3	3	3
2	2	2	2	2	5	3	3	2	1	2	1	1	2	1	2	2	5	5	5	5	5	5	5	5	5	5	5	5	5	5	5	5	5	5	4	4	4	4	3	3	3	3	3	3	3	3	3	3	3
2	2	2	2	2	3	3	3	1	2	2	2	1	2	2	2	2	4	4	4	4	4	4	4	4	3	4	4	4	4	4	4	3	3	3	3	3	3	3	4	4	4	4	4	4	4	3	4	4	4
2	2	3	2	2	4	3	3	1	2	2	2	1	3	2	2	2	4	3	3	3	3	4	4	3	3	4	4	3	4	3	4	4	4	4	4	3	3	2	2	3	3	3	3	3	3	3	3	2	3
2	2	2	2	2	4	3	3	1	2	2	2	3	2	2	2	2	3	3	3	3	3	3	3	3	3	3	3	3	3	3	3	3	3	3	3	3	3	2	2	2	2	2	2	2	2	2	2	2	2
2	2	2	2	2	3	3	3	1	2	1	1	1	2	2	2	2	3	3	3	3	3	3	3	3	3	3	3	3	3	3	3	3	3	3	3	3	3	3	4	3	4	4	4	4	4	3	3	4	4
2	2	2	2	2	4	3	3	1	2	2	2	1	2	2	1	2	3	3	3	3	3	3	3	3	3	3	3	3	3	3	3	3	3	3	3	3	3	2	2	2	2	2	2	2	2	2	2	2	2
2	2	3	1	3	4	3	3	1	2	2	2	1	2	2	2	2	4	4	4	4	4	4	4	4	3	3	4	4	4	4	4	4	4	4	4	4	4	4	4	4	4	4	4	4	4	3	3	3	3
2	2	2	2	2	5	3	3	1	2	2	1	1	3	2	2	1	5	5	5	5	5	5	5	5	4	5	5	5	5	4	4	5	5	5	5	5	5	2	4	4	4	4	4	4	4	4	4	4	4
2	2	2	2	2	3	3	3	1	2	2	2	1	3	1	2	2	3	4	4	4	3	3	3	3	3	4	4	3	3	3	3	3	3	3	4	3	3	2	3	3	3	3	3	3	3	4	3	3	3
2	2	3	2	2	4	3	3	1	2	2	2	1	2	2	1	2	3	4	4	4	4	4	4	4	4	4	4	4	4	4	4	4	4	4	4	4	4	3	3	3	3	3	3	3	3	3	3	3	3
2	2	2	2	2	3	3	3	2	2	2	1	1	2	2	2	2	4	4	4	4	4	4	4	4	4	4	4	4	4	4	4	4	4	4	4	4	4	3	3	2	3	3	3	3	3	3	3	3	3
2	2	2	2	2	3	3	2	1	1	1	2	1	3	2	1	2	4	4	4	4	4	4	4	4	4	4	4	4	4	4	4	4	4	4	4	4	4	3	3	3	4	4	4	4	4	4	4	4	4
2	3	2	2	2	3	2	2	1	2	2	2	1	2	2	2	2	4	4	4	4	4	4	4	4	4	4	4	4	4	4	4	4	4	4	4	4	4	3	3	3	3	3	3	3	3	3	3	3	3
2	3	3	1	2	3	3	3	3	2	2	1	1	1	2	2	2	5	5	5	5	5	5	5	5	5	5	5	5	5	5	5	5	5	5	5	5	5	4	4	4	4	4	4	4	4	4	4	4	4
2	3	2	1	2	3	1	2	1	2	2	2	1	3	2	2	2	5	5	5	5	5	5	5	5	4	5	5	5	5	5	5	5	5	5	5	5	5	4	4	4	4	4	4	4	4	4	4	4	4
2	2	2	2	2	5	3	5	2	1	2	2	1	2	1	2	1	4	4	4	4	4	4	4	4	4	5	4	4	3	3	3	3	2	4	3	3	3	3	4	3	3	3	3	3	3	3	3	3	3
2	2	1	1	3	2	2	1	1	2	2	2	1	2	2	2	2	4	4	4	4	4	4	4	4	4	4	4	4	4	4	4	4	4	4	4	4	4	2	3	3	2	3	3	3	3	3	2	3	3
2	2	3	2	3	4	2	1	1	2	1	2	1	4	2	2	2	4	4	5	4	5	5	4	4	4	4	5	4	4	4	4	4	4	4	4	4	4	3	3	3	3	3	3	3	4	3	3	4	3
2	2	1	1	1	4	3	2	1	2	2	2	1	2	2	2	2	5	5	5	5	5	5	5	5	5	5	5	5	5	5	5	5	5	5	5	5	5	4	4	4	4	4	4	4	4	4	4	4	4
2	2	1	2	1	2	3	1	1	2	2	2	2	4	2	2	2	5	5	5	5	5	5	5	5	5	5	5	5	5	5	5	5	5	5	5	5	5	4	4	4	4	4	4	4	4	4	4	4	4
2	3	2	2	3	3	3	3	1	1	2	2	2	2	2	2	2	3	4	3	3	3	3	4	3	3	3	2	2	2	3	3	3	4	4	3	3	4	3	3	3	3	3	3	3	3	3	3	3	3
1	2	3	1	3	4	3	2	1	2	2	2	1	2	2	2	2	4	4	4	4	4	4	4	4	4	4	4	4	4	4	4	4	4	4	3	4	4	4	4	3	4	3	3	3	2	3	3	3	3
2	2	2	2	3	5	3	2	1	2	2	2	2	3	2	2	2	3	3	3	3	3	4	4	4	2	4	3	4	4	4	2	2	4	4	3	4	3	4	4	3	3	4	4	2	3	2	3	4	4
2	1	2	1	1	5	3	1	1	2	2	2	1	1	2	2	2	4	4	4	4	4	3	3	4	3	3	4	3	3	3	3	3	4	4	4	4	4	3	3	3	3	3	4	4	3	4	4	4	4
2	3	2	2	1	3	3	4	1	2	2	2	1	3	2	2	2	4	4	4	4	4	4	4	4	4	4	4	4	4	4	4	4	4	4	4	4	4	3	3	3	3	3	3	3	2	2	3	3	3
2	2	1	1	3	2	3	2	1	2	2	2	2	2	1	2	2	4	4	4	4	4	2	4	4	4	4	4	4	4	4	4	4	4	4	3	4	4	2	3	3	3	3	3	3	3	3	3	3	3
2	1	2	1	2	3	3	1	1	2	2	2	2	3	2	2	2	4	4	4	4	4	4	4	4	4	4	4	4	4	4	4	4	4	4	4	4	4	3	3	3	3	3	3	3	3	3	3	3	3
2	2	1	2	2	2	3	2	1	1	2	2	1	2	2	2	2	4	4	4	4	4	4	4	4	3	3	4	3	4	3	4	3	4	3	4	3	4	3	2	3	3	3	3	3	3	3	3	3	3
2	1	2	1	3	3	3	3	1	2	2	2	1	2	2	2	1	4	4	4	4	4	4	4	4	4	4	4	4	4	4	4	4	4	4	4	4	4	3	3	3	3	3	3	3	3	3	3	3	3
2	2	2	2	3	4	3	3	1	2	2	2	1	2	2	2	2	5	5	5	5	5	5	5	5	5	5	5	5	5	5	5	5	5	5	5	5	5	4	4	4	4	4	4	4	4	4	4	4	4
2	1	1	2	1	1	3	1	1	2	2	2	2	3	2	1	2	4	4	4	5	4	5	5	3	4	4	4	4	3	4	4	4	3	4	5	5	5	4	4	4	4	4	4	4	4	4	4	4	4
2	2	2	1	2	2	3	2	1	2	1	2	2	2	2	2	2	4	4	5	4	4	4	4	4	4	4	4	4	4	4	4	4	4	4	4	4	4	3	3	2	4	3	3	3	3	2	3	4	3
2	2	2	1	1	2	3	1	1	2	2	2	1	2	2	2	2	3	3	3	3	3	3	4	4	3	3	3	3	3	3	3	3	3	3	3	3	3	3	3	3	3	3	3	3	3	3	3	3	3
2	1	2	1	2	5	3	2	1	2	2	2	3	2	2	2	2	4	4	4	4	4	4	4	4	4	4	4	4	4	4	4	4	4	4	4	4	4	3	3	3	3	3	3	3	3	3	3	3	3
2	2	2	1	1	4	3	2	1	2	2	2	1	3	2	2	2	2	2	3	3	3	3	3	4	2	3	4	2	4	3	3	2	1	1	3	1	3	4	4	3	2	4	4	3	4	2	2	4	2
2	2	3	2	2	2	3	1	1	2	2	2	1	3	2	2	2	4	4	4	4	4	4	4	4	4	4	4	4	4	4	4	4	4	4	4	4	4	3	3	3	3	3	3	3	3	3	3	3	3
2	1	2	1	2	3	3	2	1	2	2	1	2	2	2	1	2	3	3	3	3	3	3	3	3	3	3	3	3	3	3	3	3	3	3	3	3	3	3	3	3	3	2	3	3	3	2	2	3	2
2	1	2	1	1	4	3	2	1	1	2	2	1	2	1	2	2	4	4	4	4	4	4	4	4	3	4	4	4	4	4	4	4	4	4	4	4	4	4	4	4	3	4	4	3	3	3	3	4	3
2	1	3	1	3	5	3	2	1	2	2	2	1	1	2	2	2	5	5	5	5	4	5	5	5	3	3	4	4	5	4	4	5	3	3	3	3	3	3	4	4	1	1	3	4	2	3	3	4	4
2	1	1	2	1	5	3	1	1	2	2	2	2	2	2	2	2	4	4	4	4	4	4	4	4	4	4	4	4	4	4	4	4	4	4	4	4	4	3	3	3	3	3	3	3	3	3	3	3	3
2	2	2	1	3	2	3	3	1	2	2	2	2	3	2	1	2	4	3	3	4	3	2	3	3	3	3	3	3	3	3	2	3	3	3	2	3	3	3	3	3	2	2	3	3	2	3	3	3	3
2	1	1	1	3	3	3	2	1	1	1	1	1	1	2	2	2	4	4	4	4	4	4	4	4	4	4	4	4	4	4	4	4	4	4	4	4	4	3	3	3	3	3	3	3	3	3	3	3	3
2	2	2	2	2	4	3	2	1	2	2	2	2	3	2	2	2	4	4	4	4	3	3	3	3	4	3	3	3	3	4	4	4	3	4	3	3	3	3	4	4	4	4	3	3	3	3	2	3	3
2	1	2	1	1	4	3	1	1	2	2	2	3	2	1	2	2	4	4	4	4	4	4	4	4	3	4	4	4	4	4	4	4	4	4	4	4	4	4	4	4	3	4	4	3	3	3	3	4	3
2	1	2	1	1	1	3	3	1	2	2	2	1	1	2	2	2	5	5	5	5	4	5	5	5	3	3	4	4	5	4	4	5	3	3	3	3	3	3	4	4	1	1	3	4	2	3	3	4	4
2	1	3	1	1	3	3	1	1	2	2	2	2	2	2	2	2	4	4	4	4	4	4	4	4	4	4	4	4	4	4	4	4	4	4	4	4	4	3	3	3	3	3	3	3	3	3	3	3	3
2	2	1	2	2	4	3	2	1	1	2	2	2	3	2	1	1	4	3	3	4	3	2	3	3	3	3	3	3	3	3	2	3	3	3	2	3	3	3	3	3	2	2	3	3	2	3	3	3	3
2	1	3	1	2	1	3	2	1	2	1	2	1	3	2	2	2	4	4	4	4	4	4	4	4	4	4	4	4	4	4	4	4	4	4	4	4	4	3	3	3	3	3	3	3	3	3	3	3	3
2	2	1	1	2	4	3	2	1	2	2	2	2	3	2	2	2	4	4	4	4	3	3	3	3	4	3	3	3	3	4	4	4	3	4	3	3	3	3	4	4	4	4	3	3	3	3	2	3	3
2	2	3	2	3	4	3	1	1	2	2	2	2	2	2	2	2	4	4	3	4	3	3	3	3	3	3	3	3	3	3	3	3	3	3	3	3	3	3	2	3	3	3	3	3	3	3	3	3	3
2	1	1	2	1	4	3	2	1	2	2	2	1	1	2	2	2	3	3	3	3	3	3	3	3	3	3	3	3	3	3	3	3	3	3	3	3	3	3	3	3	3	4	4	3	3	3	4	4	3
2	3	1	1	1	3	3	1	1	2	2	2	1	3	2	2	2	3	3	3	3	3	3	4	4	2	4	3	2	4	4	4	3	3	3	2	3	3	3	3	4	4	3	4	3	4	4	3	4	4
2	2	2	2	3	5	3	1	1	2	2	1	1	3	1	2	1	2	2	2	2	2	3	2	4	2	2	2	2	2	4	3	2	2	2	2	2	2	1	2	2	2	2	2	2	2	1	3	2	2
2	2	2	1	1	4	3	3	1	2	2	2	2	3	2	2	2	4	4	4	4	4	4	4	4	4	4	4	4	4	4	4	4	4	4	4	4	4	3	3	3	2	3	3	3	3	4	3	3	3
2	1	3	1	3	1	3	1	1	2	2	2	1	3	2	1	2	4	4	4	4	3	4	4	3	3	4	4	4	4	4	4	4	4	4	4	4	4	4	4	3	3	3	3	2	3	3	2	4	3
2	2	3	2	1	4	3	1	1	2	2	2	3	3	2	2	2	4	4	3	4	3	5	4	4	4	4	4	3	5	4	4	3	3	4	4	4	3	3	3	3	3	3	3	2	2	3	3	4	2
2	3	2	1	1	3	3	3	1	1	2	2	2	2	2	2	2	4	3	3	4	3	4	4	4	4	4	4	4	4	4	3	3	3	3	3	4	3	3	3	3	3	3	3	2	3	3	3	3	3
2	2	2	2	2	2	2	1	1	2	2	2	1	2	2	2	2	3	3	3	3	3	3	3	3	3	3	3	3	3	3	3	3	3	3	3	3	3	3	3	3	2	3	3	3	3	3	3	3	3
2	2	3	1	1	5	3	2	1	2	2	2	1	2	2	2	2	5	5	5	5	5	5	5	5	5	5	5	5	5	5	5	5	4	5	4	5	4	4	4	4	4	4	4	4	4	4	4	4	4
2	2	3	1	2	2	3	2	1	1	2	2	1	1	2	2	2	4	4	4	4	4	3	3	3	2	4	4	4	4	3	3	3	4	4	4	4	4	4	3	3	3	3	3	3	3	3	2	3	3
2	3	2	2	3	3	3	2	1	2	2	2	2	2	2	2	2	5	5	5	4	4	4	4	4	2	4	4	4	4	4	4	4	4	4	4	4	4	3	3	3	3	3	3	3	3	3	3	3	3
2	3	2	1	3	3	3	1	1	1	2	2	1	2	2	2	2	5	5	5	5	5	5	3	3	3	3	3	3	4	4	3	3	3	3	3	3	3	4	4	4	3	4	4	4	4	4	3	3	3
2	2	3	1	3	4	3	2	1	2	2	1	2	2	1	1	1	4	4	4	4	4	4	4	3	3	4	3	4	4	4	4	4	3	3	3	4	4	4	4	4	4	4	4	4	4	4	4	4	4
2	2	1	2	3	4	3	2	1	2	2	2	2	2	2	2	2	4	4	4	4	4	4	4	4	4	4	4	4	4	4	4	4	4	4	4	4	4	3	3	3	3	3	3	3	3	3	3	3	3
2	2	1	2	3	3	3	2	1	2	1	2	1	2	2	2	2	4	4	4	4	4	4	4	4	4	4	4	4	4	4	4	4	4	4	4	4	4	3	3	4	3	3	3	3	3	3	3	3	3
2	2	1	2	1	5	3	2	1	2	2	2	2	4	2	2	2	4	3	4	3	4	4	3	3	4	4	4	4	4	4	4	4	4	4	4	4	3	3	3	3	3	3	3	3	3	1	3	4	4
2	2	3	2	1	4	3	1	1	2	2	2	1	2	2	2	2	4	4	4	4	4	4	4	4	4	4	4	4	4	4	4	4	4	4	4	4	4	3	4	4	4	4	4	4	4	3	3	4	4
2	2	3	1	2	3	3	2	1	2	2	1	1	3	2	2	2	4	4	4	4	4	4	4	4	4	4	4	4	4	4	4	4	4	4	4	4	4	4	4	4	4	4	4	4	4	4	4	4	4
2	2	1	2	1	4	3	4	1	2	2	2	2	2	2	2	2	4	4	4	4	4	4	4	4	2	4	3	4	4	3	3	3	2	3	3	3	3	3	3	3	2	3	2	3	3	3	3	4	3
2	2	1	2	3	4	3	2	1	1	2	2	1	2	2	2	2	4	4	4	4	4	4	4	4	4	4	4	4	4	4	4	4	4	4	4	4	4	3	3	3	3	3	3	3	3	3	3	3	3
2	2	1	2	1	4	3	3	1	2	2	2	2	2	2	2	2	4	4	4	4	4	4	4	4	3	4	3	3	4	4	3	3	3	4	4	4	4	3	3	3	3	3	3	3	3	3	3	3	3
2	2	1	3	2	3	3	2	1	2	2	2	2	2	2	1	2	3	4	4	3	3	4	4	4	3	4	4	4	4	3	3	4	3	4	4	2	3	3	3	3	3	3	3	3	3	3	3	3	3
2	1	1	2	3	5	3	1	1	2	2	2	2	3	2	2	2	4	4	4	4	4	4	4	3	4	4	4	4	4	4	4	4	4	4	4	4	4	3	3	3	3	3	3	3	3	3	3	3	3
2	2	2	2	3	3	3	3	1	2	1	2	1	2	2	2	2	5	5	5	5	5	5	5	5	5	5	5	5	5	5	5	5	5	5	5	5	5	4	4	4	4	4	4	4	4	4	4	4	4
2	2	3	3	3	3	2	2	1	2	2	2	2	3	2	1	2	4	4	4	4	4	4	4	4	4	4	4	4	4	4	4	4	4	4	4	4	4	3	3	3	3	3	3	3	3	3	3	3	3
2	1	3	2	1	3	2	3	1	2	2	2	1	2	2	2	2	4	4	4	4	4	5	4	3	4	4	4	4	4	4	4	4	3	4	3	3	3	4	4	4	4	4	4	4	4	4	4	4	4
2	1	2	1	1	1	3	2	1	1	2	2	2	3	2	2	2	4	4	4	4	4	4	4	4	4	4	4	4	4	4	4	4	4	4	4	4	4	3	3	3	3	4	3	3	3	3	3	3	3
2	2	3	2	3	3	3	3	1	2	2	2	1	2	2	2	2	4	4	4	4	4	4	4	4	4	4	4	4	4	4	4	4	4	4	4	4	4	3	3	3	3	3	3	3	3	3	3	3	3
2	2	2	2	2	2	3	4	1	2	2	2	2	2	2	1	1	5	5	5	5	5	5	5	5	3	3	3	3	5	5	5	5	5	5	5	5	5	4	4	4	4	4	4	4	4	4	4	4	4
2	2	1	2	2	4	2	2	1	2	2	2	3	2	2	2	2	4	4	3	4	4	4	4	3	3	4	4	4	4	4	4	3	3	4	3	4	4	3	3	3	3	3	3	3	3	3	3	4	3
2	1	3	3	3	5	3	2	1	1	2	1	1	3	2	2	2	4	5	4	4	5	4	4	4	3	4	2	4	4	4	3	4	4	4	4	4	4	3	3	3	3	3	3	3	3	3	3	3	3
2	2	1	2	2	3	3	2	1	1	2	2	2	3	2	1	2	3	4	4	4	3	4	4	4	2	3	4	4	3	4	4	4	3	4	3	3	4	3	3	3	3	4	4	4	4	4	3	4	4
2	2	3	1	3	3	3	3	1	2	1	2	1	2	2	2	2	4	4	4	4	3	3	3	3	3	3	3	3	3	3	3	3	3	3	3	3	3	2	2	2	2	2	2	2	2	2	2	2	2
2	2	3	2	1	5	2	1	1	2	2	2	2	2	2	2	2	4	4	3	4	4	3	3	3	3	3	3	3	4	3	4	3	3	3	3	3	3	3	3	3	3	3	3	2	3	2	2	3	3
2	1	3	2	1	3	3	3	1	2	2	2	1	1	2	2	2	4	4	4	4	4	4	4	4	4	4	4	4	4	4	4	4	4	4	4	4	4	3	3	3	3	3	3	3	3	3	3	3	3
2	1	1	2	3	5	3	1	1	1	2	2	2	3	2	2	2	4	4	4	4	4	4	3	3	2	3	3	4	3	3	3	3	2	4	3	4	4	3	3	3	3	3	3	3	3	3	3	3	3
2	1	3	2	1	5	3	2	1	2	2	2	3	2	2	2	1	5	5	5	5	5	5	5	4	5	5	5	5	4	4	4	4	4	4	4	4	4	4	4	4	4	4	4	4	4	3	3	3	3
2	1	3	3	2	1	3	2	1	2	2	2	1	1	2	2	2	4	4	4	4	4	4	4	4	4	4	4	4	4	4	4	4	4	4	4	4	4	3	3	3	3	3	3	3	3	3	3	3	3
1	2	2	2	3	3	3	3	1	2	2	2	2	2	2	1	2	4	5	5	4	4	5	4	5	4	4	5	4	4	5	5	5	4	5	5	5	4	4	4	3	4	4	4	4	4	2	4	4	3
2	2	1	1	1	3	3	4	1	2	2	1	1	1	2	2	2	3	3	3	3	3	4	3	3	3	3	3	3	3	3	3	3	3	3	3	3	3	2	3	2	2	2	3	3	3	3	2	3	2
2	2	1	2	3	2	3	3	1	2	2	2	1	2	2	2	2	4	4	4	4	4	4	4	3	4	4	3	3	4	4	4	4	4	4	4	4	4	3	3	2	2	3	3	3	3	3	3	4	3
2	1	2	2	1	3	3	2	1	2	2	2	1	1	2	2	2	5	5	5	5	5	5	5	5	5	5	5	5	5	5	5	5	5	5	5	5	5	4	4	4	4	4	4	4	4	4	4	4	4
2	1	1	2	1	5	3	2	1	2	2	2	1	2	1	2	1	4	4	4	4	4	4	4	4	4	4	4	4	4	4	4	4	3	4	4	4	4	3	3	3	3	3	3	3	3	3	3	3	3
2	2	3	1	2	4	3	1	1	2	2	2	2	1	2	1	2	4	4	4	4	4	4	4	3	3	4	4	4	4	4	4	4	3	4	3	3	4	4	2	4	3	4	4	4	3	3	3	3	3
2	2	2	1	2	2	3	1	1	2	2	2	1	2	2	2	2	4	4	4	4	4	4	4	4	4	4	4	4	4	4	4	4	4	4	4	4	4	3	3	3	3	3	3	3	3	3	3	3	3
2	2	3	1	1	3	3	2	1	1	2	1	1	3	2	2	2	4	4	4	4	4	4	4	4	3	3	3	3	3	3	3	3	3	3	3	3	3	3	4	4	4	4	3	4	4	3	3	3	3
2	2	2	2	3	2	3	1	1	2	2	2	2	2	2	2	2	4	4	4	4	4	4	4	4	4	4	4	4	4	4	4	4	4	4	4	4	4	3	3	3	3	3	3	3	3	3	3	3	3
1	2	2	1	1	3	3	2	1	2	2	2	2	3	2	2	2	4	4	4	4	4	4	3	4	4	4	4	4	4	4	4	4	3	4	4	4	4	3	3	3	3	3	3	3	3	3	3	3	3
2	1	3	1	1	1	3	4	1	2	2	2	1	1	2	2	2	3	4	4	3	3	3	3	3	3	3	3	3	3	3	3	3	3	2	2	4	2	3	3	2	3	2	2	3	2	3	2	3	3
2	2	2	2	1	4	3	4	1	2	2	2	2	2	2	2	2	3	5	4	3	3	4	3	3	3	3	3	4	3	3	3	3	3	3	4	3	4	3	3	3	3	3	3	3	3	3	3	2	3
2	1	3	1	2	4	3	1	1	2	1	2	1	2	2	2	2	4	4	4	4	4	4	4	4	4	4	4	4	4	4	4	4	4	4	4	4	4	3	3	3	3	3	3	3	3	3	3	3	3
2	2	1	1	2	4	3	2	1	2	2	2	2	3	2	1	2	4	5	5	5	4	5	4	4	4	4	5	4	5	4	3	3	4	4	3	4	4	3	3	4	4	4	4	4	4	3	2	4	3
2	2	3	2	1	4	3	2	1	1	2	1	1	2	2	2	2	4	3	4	4	4	4	4	3	4	3	4	4	4	4	4	5	3	3	4	4	4	3	3	3	4	3	3	4	4	4	4	3	3
2	1	2	1	1	1	3	2	1	2	2	2	1	2	2	2	2	4	5	5	5	5	5	5	5	4	3	4	5	5	5	5	5	5	5	5	5	5	3	3	2	3	3	3	3	4	3	2	4	4
2	1	1	2	2	5	3	2	1	2	2	2	2	3	2	2	2	4	3	3	4	4	4	3	4	4	3	4	4	4	4	4	4	4	4	4	4	4	3	3	3	3	3	3	3	3	3	3	3	3
2	2	1	2	1	4	3	2	1	2	2	2	2	2	2	2	2	5	5	5	5	5	5	5	5	4	4	4	4	4	4	4	4	4	4	4	4	4	4	4	4	4	4	4	4	4	3	3	4	4
1	2	3	2	1	4	3	2	1	2	2	2	2	2	2	2	2	4	4	4	4	4	4	4	4	4	4	4	4	4	4	4	4	4	4	4	4	4	4	3	3	3	3	3	3	3	3	3	3	3
2	1	2	1	2	3	3	1	1	2	2	2	1	2	2	2	2	4	4	4	3	4	4	4	3	3	4	3	3	3	3	3	3	3	3	3	3	3	3	3	3	4	4	4	4	4	3	3	3	3
2	2	3	2	2	3	3	4	1	1	2	2	1	2	2	2	2	5	5	5	5	5	5	5	5	4	4	4	4	5	5	5	5	4	5	5	4	4	4	4	4	4	4	4	4	4	4	4	4	4
2	2	2	2	2	2	3	2	1	2	2	2	1	2	2	1	2	3	3	3	3	3	4	3	3	4	3	3	3	3	3	2	3	2	2	3	3	2	3	3	3	4	3	4	4	4	4	3	4	4
2	2	3	1	1	4	3	2	1	2	2	2	1	2	2	2	2	4	4	4	4	4	4	4	4	4	4	4	4	4	4	4	4	4	4	4	4	4	3	3	3	3	3	3	3	3	3	3	3	3
2	2	2	2	1	4	2	1	1	2	2	2	1	4	2	2	2	5	5	5	5	5	5	5	5	4	5	5	5	5	5	5	5	5	5	5	5	5	4	4	4	4	4	4	4	4	4	4	4	4
2	1	2	2	3	5	3	2	1	2	2	2	3	3	2	2	2	5	5	5	5	5	5	5	5	4	5	5	5	5	5	5	5	5	5	5	5	5	3	3	3	3	3	3	3	3	3	3	3	3
2	1	2	1	1	5	3	2	1	2	1	2	1	2	2	2	2	3	4	4	4	4	4	4	4	3	3	4	2	4	4	4	4	4	5	3	4	5	3	3	3	2	2	3	3	3	1	2	3	2
2	2	2	2	2	4	3	2	1	2	2	2	2	2	2	2	2	3	3	3	3	3	3	3	3	3	3	3	3	3	3	3	3	3	3	3	3	3	3	3	3	3	3	3	3	3	3	3	3	3
2	3	1	1	1	3	3	2	1	2	2	2	2	2	2	2	2	3	3	3	3	3	3	3	3	3	3	3	3	3	3	4	4	3	3	3	3	3	3	2	2	2	2	2	2	2	2	2	2	2
1	2	3	2	2	4	2	3	1	1	2	2	1	1	2	2	2	2	2	2	2	3	3	2	2	3	2	3	2	3	3	4	4	4	3	3	3	3	3	3	3	3	3	3	3	3	3	3	3	3
2	2	3	2	1	2	3	2	1	2	2	1	1	2	2	1	2	3	3	3	3	3	3	3	3	3	3	3	3	3	3	3	3	3	3	3	3	3	3	3	3	3	3	3	3	3	3	3	3	3
2	3	1	2	2	3	3	2	1	2	2	2	1	2	2	2	2	4	4	4	4	4	4	4	4	4	4	4	4	4	4	4	4	4	4	4	4	4	3	3	4	3	3	3	3	3	3	3	3	3
2	2	3	1	2	5	3	1	1	2	2	2	2	2	2	2	2	4	4	4	4	4	4	4	4	4	4	4	4	4	4	4	4	4	4	4	4	4	3	3	3	3	3	3	3	3	3	3	3	3
2	2	3	2	1	4	3	2	1	2	2	2	2	1	2	2	1	3	3	3	3	3	3	3	3	3	3	3	3	3	3	3	3	3	3	3	3	3	3	3	3	3	3	3	3	3	3	3	3	3
2	2	3	1	3	4	3	2	1	2	2	2	1	1	2	2	2	3	3	4	3	3	3	3	3	4	3	2	2	4	4	3	3	4	4	4	4	4	3	3	3	3	3	3	3	3	3	3	3	3
2	2	1	2	1	2	3	2	1	2	2	2	3	2	2	2	2	3	3	3	3	2	2	2	2	2	2	2	2	2	2	2	2	3	3	3	3	3	4	3	3	3	3	3	3	3	3	3	3	3
2	2	3	1	1	2	3	3	1	2	2	2	1	2	2	2	2	3	3	3	3	3	3	3	3	3	3	3	3	3	3	3	3	3	3	3	3	3	3	3	3	3	3	3	3	3	3	3	3	3
2	1	1	2	1	5	3	3	1	2	2	2	3	2	2	2	2	3	4	4	4	3	3	4	3	3	3	3	3	4	4	3	4	3	3	3	3	3	3	3	3	2	2	2	2	2	3	2	2	3
2	1	3	2	2	1	3	2	1	2	2	2	1	1	2	2	2	4	4	4	4	4	4	3	3	4	3	4	4	3	3	3	4	3	4	4	4	4	3	3	3	3	3	3	3	3	3	3	3	3
2	2	2	2	2	4	3	4	1	2	2	2	2	2	2	2	2	5	5	5	5	5	5	5	5	3	4	3	3	3	3	3	3	4	3	3	4	3	2	2	2	2	2	3	3	3	2	2	2	2
2	1	2	2	2	5	3	2	1	2	2	1	1	1	2	2	2	2	3	4	2	2	4	2	4	3	4	2	1	2	3	3	3	2	2	2	2	2	2	3	2	3	3	3	3	2	2	3	4	3
2	2	3	2	2	4	3	2	1	1	1	1	1	3	2	1	2	4	3	4	4	4	4	4	4	4	4	4	4	5	5	5	4	5	4	5	5	4	3	4	3	3	4	3	3	4	3	4	3	4
2	2	3	1	1	2	3	3	1	2	2	2	2	2	2	2	2	3	3	3	3	3	3	3	3	3	3	3	3	3	3	3	3	3	3	4	4	3	2	3	2	3	3	3	2	3	2	2	3	3
2	2	3	2	1	4	3	2	1	1	2	2	1	4	2	2	2	4	3	3	3	3	3	3	3	3	3	3	3	4	3	4	4	3	3	3	3	3	3	3	3	3	3	3	4	3	3	3	4	3
2	2	3	2	2	2	3	2	1	2	2	2	3	1	2	2	2	4	3	3	3	3	3	2	3	1	3	3	3	3	4	3	3	2	4	4	4	2	2	3	1	2	2	3	3	4	2	2	4	2
2	1	3	1	2	3	3	2	1	2	2	2	1	2	2	2	2	4	4	4	4	4	3	4	3	4	4	4	4	4	4	4	4	4	3	4	3	4	3	3	2	2	3	3	3	2	3	3	3	2
2	2	1	2	2	4	3	2	1	1	2	2	2	3	2	2	2	4	3	3	4	4	3	4	4	3	3	4	4	3	4	4	4	2	3	3	3	3	3	3	3	3	3	3	3	3	3	3	4	4
2	3	1	1	1	3	3	1	1	2	2	1	2	1	2	2	2	3	3	3	3	3	3	3	3	3	3	3	3	3	3	3	3	3	3	3	3	3	3	3	3	3	3	3	3	3	3	3	3	3
2	2	2	2	1	2	3	2	1	2	2	2	1	1	2	2	2	3	3	4	4	3	3	3	4	3	3	4	4	4	3	3	3	3	3	3	3	3	2	2	2	2	2	2	2	2	1	1	1	2
2	1	1	2	3	5	3	2	1	2	2	2	2	2	2	1	2	3	3	3	4	3	2	4	3	2	4	3	2	2	3	2	3	3	3	2	3	3	3	3	3	3	3	3	3	3	3	3	2	3
2	2	2	2	1	5	3	4	1	2	2	2	2	2	2	2	2	5	5	5	5	4	5	5	5	4	5	5	5	4	4	5	5	5	5	5	5	5	4	4	4	4	4	4	4	4	3	3	4	4
2	2	3	1	2	4	3	2	1	1	2	2	3	3	2	2	2	4	5	4	4	4	4	4	4	4	4	4	4	4	4	4	4	4	4	4	4	4	3	4	4	4	4	4	4	4	4	4	4	4
2	1	1	2	3	5	3	2	1	2	2	2	1	2	1	2	1	4	4	3	4	3	3	3	1	4	4	3	3	2	3	2	2	3	3	3	3	3	2	1	1	2	2	2	2	2	2	2	3	3
2	1	3	1	1	5	3	2	1	2	2	2	2	2	2	2	2	4	4	4	4	4	3	2	4	2	4	4	3	4	5	3	3	3	3	3	3	3	3	3	3	3	3	3	3	3	2	3	3	3
2	2	1	1	2	4	3	3	1	2	2	2	2	4	2	2	2	5	5	5	5	5	5	5	5	5	5	5	5	5	5	5	5	5	5	5	5	5	4	4	4	4	4	4	4	4	4	4	4	4
2	1	3	2	2	5	3	1	1	1	2	1	2	2	2	2	2	4	4	4	4	4	4	4	4	4	4	4	4	4	4	4	4	4	4	4	4	4	3	3	3	3	3	3	3	3	3	3	3	3
2	1	3	2	1	4	3	2	1	2	2	2	1	1	2	2	2	3	3	3	3	3	3	3	3	3	3	3	3	3	3	3	3	3	3	3	3	3	2	2	2	2	3	2	4	3	2	2	2	2
2	1	1	2	1	5	3	2	1	2	2	2	2	2	2	2	2	4	5	5	5	4	4	4	4	4	4	4	4	4	4	4	4	4	4	4	4	4	3	4	4	4	4	4	4	4	4	4	4	4
2	2	3	2	3	4	3	2	1	2	2	2	2	2	2	2	2	3	4	4	4	4	4	4	3	4	4	4	3	4	4	4	4	4	3	4	4	4	3	3	3	3	4	3	3	3	2	3	3	3
2	4	3	1	1	4	3	1	1	2	2	2	2	2	2	1	2	4	4	4	4	4	4	4	3	4	4	4	4	4	4	4	4	4	4	4	4	4	3	3	3	3	3	3	3	3	3	3	3	3
2	3	2	2	2	3	3	2	1	2	2	2	2	2	2	2	2	3	4	4	4	4	4	3	4	3	3	3	3	3	4	4	4	2	2	2	1	1	3	3	3	3	4	3	3	4	3	3	4	4
2	4	1	1	1	4	3	2	1	2	2	2	2	2	2	2	2	4	4	4	4	4	4	4	4	3	4	4	4	4	4	4	4	4	4	4	4	4	3	3	3	3	3	3	3	3	3	3	3	3
2	3	3	1	2	3	3	2	1	2	2	2	1	3	2	2	2	4	4	4	4	4	4	4	4	3	4	4	4	5	4	4	4	4	4	4	4	4	3	3	3	3	3	3	3	3	3	3	3	3
2	2	2	1	2	4	3	2	1	2	1	2	1	3	2	2	2	4	4	4	4	4	4	3	3	4	3	3	3	3	4	4	4	3	4	3	4	3	3	3	3	3	3	3	2	3	3	2	3	3
2	2	3	2	1	2	2	3	1	2	2	1	1	2	2	2	2	3	3	3	3	3	3	3	3	3	3	3	3	3	3	3	3	3	3	3	3	3	3	3	3	3	3	3	3	3	3	3	2	3
2	3	2	1	1	3	3	2	1	1	2	2	1	2	2	2	2	4	4	4	4	4	4	4	4	4	3	4	4	4	3	3	4	4	3	3	3	4	3	3	3	3	3	2	3	3	3	3	3	3
2	3	3	2	2	3	3	2	1	2	1	2	2	3	2	2	2	2	4	2	2	3	3	3	2	1	3	3	2	2	3	3	3	2	2	3	2	3	2	2	3	2	2	3	3	4	2	2	3	3
2	1	2	1	2	5	3	4	1	2	2	2	3	1	2	1	2	4	3	4	3	4	4	4	4	4	3	2	4	4	4	3	4	4	4	4	3	3	3	3	3	2	3	3	3	2	2	3	3	3
2	2	3	1	2	4	3	2	1	2	2	2	1	2	2	2	2	2	3	3	3	3	3	3	3	3	3	3	2	3	3	3	3	3	3	3	3	3	3	3	3	3	3	3	3	3	3	3	3	3
2	1	3	2	1	5	3	2	1	1	2	2	2	1	2	2	2	3	3	2	3	3	3	3	3	3	3	3	3	3	3	3	3	2	2	2	2	2	3	3	3	3	3	3	3	3	2	2	4	3
2	1	2	1	2	5	3	2	1	2	2	2	2	3	2	2	2	4	4	4	4	4	4	4	4	3	4	4	4	4	4	4	4	4	4	4	4	4	2	3	3	4	3	3	3	3	2	2	3	2
2	2	3	1	2	4	3	2	1	2	2	2	1	3	2	2	2	5	5	5	5	5	5	5	5	5	5	5	5	5	5	5	5	5	5	5	5	5	4	4	4	4	4	4	4	4	4	4	4	4
2	2	2	1	2	2	3	3	1	2	2	1	3	2	2	2	2	4	3	4	3	3	3	4	3	3	4	3	3	4	3	4	4	3	4	4	3	3	3	3	3	3	3	3	3	3	2	2	3	3
2	1	2	2	1	1	4	2	1	2	1	2	2	2	1	2	1	1	1	1	1	3	3	3	4	3	2	4	4	3	3	4	4	3	1	1	1	1	1	1	1	1	1	1	1	1	1	1	1	1
1	3	3	2	2	3	3	2	1	2	2	2	2	3	2	2	2	4	4	4	4	4	4	4	4	4	4	4	4	4	4	4	4	4	4	4	4	4	4	4	4	4	4	4	4	4	4	4	4	4
1	1	1	2	2	5	3	2	1	2	2	2	2	2	2	2	2	4	4	4	4	4	4	4	4	4	4	4	4	4	3	4	4	3	4	4	4	4	3	3	3	3	3	3	3	3	3	3	3	3
2	2	3	1	1	4	3	2	1	2	2	2	2	2	2	2	2	4	4	4	4	3	4	4	3	4	4	4	4	3	4	4	4	4	3	3	4	4	3	3	2	3	3	3	4	3	2	3	4	3
2	4	2	2	2	4	3	2	1	2	2	2	3	2	2	2	2	3	3	3	3	3	3	3	3	3	3	3	3	3	3	3	3	3	3	3	3	3	3	3	3	3	3	3	3	3	3	3	3	3
2	2	1	2	1	3	2	2	1	2	2	2	1	4	2	2	2	1	1	4	1	1	1	1	1	1	1	1	1	3	3	3	3	1	3	3	1	1	2	3	3	3	3	3	3	3	3	3	3	3
2	2	3	2	2	4	3	2	1	2	2	2	1	1	2	2	2	4	4	4	4	4	4	4	4	4	4	4	4	4	4	4	4	4	4	4	4	4	3	3	4	3	3	4	4	4	3	3	4	4
2	4	2	2	2	4	3	2	1	2	2	1	1	2	2	1	2	3	4	4	4	3	4	4	3	3	3	3	3	4	3	3	3	2	3	3	3	3	3	2	3	3	3	3	3	2	3	3	3	3
2	4	1	1	1	4	3	2	1	2	2	1	2	3	2	2	2	3	3	3	3	3	4	4	3	2	2	2	2	3	3	3	3	2	2	2	2	2	3	3	3	3	3	3	3	3	3	2	4	4
1	1	3	2	2	5	3	2	1	2	1	2	1	1	2	2	2	5	5	5	5	5	5	5	5	5	5	5	5	5	5	5	5	5	5	5	5	5	4	4	4	4	4	4	4	4	4	4	4	4
2	1	3	2	1	5	2	4	1	2	2	2	2	2	2	2	2	4	4	4	4	4	4	4	4	3	4	4	4	4	4	4	4	3	4	3	3	3	3	3	3	3	3	3	3	3	3	3	3	3
2	4	2	1	2	4	3	2	1	2	2	2	2	2	2	2	2	4	4	4	4	4	4	4	4	3	3	3	3	4	4	4	3	4	5	4	3	4	4	3	3	3	3	3	3	3	4	3	4	3
2	1	1	1	1	5	4	2	1	2	2	2	1	2	2	1	1	4	3	3	2	3	4	4	3	2	2	2	3	3	4	2	4	2	4	3	3	4	2	3	2	2	3	2	3	2	3	2	3	2
2	1	3	2	2	5	3	3	1	2	2	2	1	2	2	2	2	3	4	4	4	4	4	4	4	4	4	4	4	4	4	4	4	4	4	4	4	4	3	3	3	3	3	3	3	4	3	3	3	3
2	2	2	2	2	3	3	3	1	1	1	2	1	2	2	2	2	5	5	5	5	5	5	5	5	5	5	5	5	5	5	5	5	5	5	5	5	5	4	4	4	4	4	4	3	3	3	3	3	3
2	4	3	1	2	4	3	2	1	2	2	2	1	3	2	2	2	4	4	4	4	4	4	5	4	3	3	3	4	4	4	3	4	3	4	4	4	4	3	3	3	3	3	4	4	4	3	3	3	3
2	2	3	2	1	2	3	1	1	1	2	2	1	3	2	2	2	5	5	5	5	5	5	5	5	5	5	5	5	5	5	5	5	5	5	5	5	5	4	4	4	4	4	4	4	4	4	4	4	4
2	2	2	2	2	5	3	2	1	2	2	1	1	2	2	2	2	4	3	4	3	3	3	4	3	3	4	3	3	4	3	4	4	3	4	4	3	3	3	3	3	3	3	3	3	3	2	2	3	3
2	1	3	1	1	3	4	2	1	2	1	2	2	2	1	1	1	1	1	1	1	3	3	3	4	3	2	4	4	3	3	4	4	3	1	1	1	1	1	1	1	1	1	1	1	1	1	1	1	1
1	2	3	2	2	3	3	2	1	2	2	2	2	3	2	2	2	4	4	4	4	4	4	4	4	4	4	4	4	4	4	4	4	4	4	4	4	4	4	4	4	4	4	4	4	4	4	4	4	4
2	1	1	1	1	5	3	2	1	1	2	2	2	2	2	2	2	4	4	4	4	4	4	4	4	4	4	4	4	4	3	4	4	3	4	4	4	4	3	3	3	3	3	3	3	3	3	3	3	3
2	2	2	2	2	4	3	2	1	2	2	2	2	2	2	2	2	4	4	4	4	3	4	4	3	4	4	4	4	3	4	4	4	4	3	3	4	4	3	3	2	3	3	3	4	3	2	3	4	3
2	2	2	2	2	4	3	2	1	2	1	2	3	2	2	2	2	3	3	3	3	3	3	3	3	3	3	3	3	3	3	3	3	3	3	3	3	3	3	3	3	3	3	3	3	3	3	3	3	3
2	2	1	2	1	3	2	4	1	2	2	2	2	2	2	2	2	1	1	4	1	1	1	1	1	1	1	1	1	3	3	3	3	1	3	3	1	1	2	3	3	3	3	3	3	3	3	3	3	3
2	2	3	2	2	4	3	2	1	1	2	2	1	1	2	2	2	4	4	4	4	4	4	4	4	4	4	4	4	4	4	4	4	4	4	4	4	4	3	3	4	3	3	4	4	4	3	3	4	4
2	2	1	2	1	4	3	2	1	2	2	1	1	2	2	2	2	3	4	4	4	3	4	4	3	3	3	3	3	4	3	3	3	2	3	3	3	3	3	2	3	3	3	3	3	2	3	3	3	3
2	2	1	2	2	4	3	2	1	2	2	1	3	3	2	2	2	3	3	3	3	3	4	4	3	2	2	2	2	3	3	3	3	2	2	2	2	2	3	3	3	3	3	3	3	3	3	2	4	4
1	1	3	1	1	5	3	2	1	1	1	2	1	1	2	2	2	5	5	5	5	5	5	5	5	5	5	5	5	5	5	5	5	5	5	5	5	5	4	4	4	4	4	4	4	4	4	4	4	4
2	1	1	1	2	5	2	3	1	2	2	2	3	2	2	2	2	4	4	4	4	4	4	4	4	3	4	4	4	4	4	4	4	3	4	3	3	3	3	3	3	3	3	3	3	3	3	3	3	3
2	2	2	2	2	4	3	4	1	1	2	2	2	2	2	2	2	4	4	4	4	4	4	4	4	3	3	3	3	4	4	4	3	4	5	4	3	4	4	3	3	3	3	3	3	3	4	3	4	3
2	1	1	1	1	5	4	2	1	2	2	2	1	2	2	1	1	4	3	3	2	3	4	4	3	2	2	2	3	3	4	2	4	2	4	3	3	4	2	3	2	2	3	2	3	2	3	2	3	2
2	1	2	1	3	1	3	2	1	2	2	2	1	2	2	2	2	3	4	4	4	4	4	4	4	4	4	4	4	4	4	4	4	4	4	4	4	4	3	3	3	3	3	3	3	4	3	3	3	3
2	2	2	2	2	3	3	2	1	1	2	2	1	2	2	2	2	5	5	5	5	5	5	5	5	5	5	5	5	5	5	5	5	5	5	5	5	5	4	4	4	4	4	4	3	3	3	3	3	3
2	2	1	1	1	4	3	1	1	2	2	2	1	3	2	2	2	4	4	4	4	4	4	5	4	3	3	3	4	4	4	3	4	3	4	4	4	4	3	3	3	3	3	4	4	4	3	3	3	3
2	2	2	2	2	2	3	2	1	2	2	2	2	2	2	2	2	4	4	4	4	4	4	4	4	4	4	4	4	4	4	4	4	4	4	4	4	4	4	3	3	3	3	3	3	3	3	3	3	3
2	1	2	1	1	1	3	2	1	1	2	2	1	2	2	2	2	4	4	4	3	4	4	4	3	3	4	3	3	3	3	3	3	3	3	3	3	3	3	3	3	4	4	4	4	4	3	3	3	3
2	2	2	2	1	3	3	1	1	1	2	2	2	2	2	2	2	5	5	5	5	5	5	5	5	4	4	4	4	5	5	5	5	4	5	5	4	4	4	4	4	4	4	4	4	4	4	4	4	4
2	2	1	2	3	2	3	2	1	2	2	2	1	1	2	1	2	3	3	3	3	3	4	3	3	4	3	3	3	3	3	2	3	2	2	3	3	2	3	3	3	4	3	4	4	4	4	3	4	4
2	2	1	1	2	4	3	2	1	2	2	2	3	2	2	2	2	4	4	4	4	4	4	4	4	4	4	4	4	4	4	4	4	4	4	4	4	4	3	3	3	3	3	3	3	3	3	3	3	3
2	2	2	2	2	4	2	2	1	2	2	2	1	3	2	2	2	5	5	5	5	5	5	5	5	4	5	5	5	5	5	5	5	5	5	5	5	5	4	4	4	4	4	4	4	4	4	4	4	4
2	1	1	2	1	3	3	1	1	2	2	2	2	3	2	2	2	5	5	5	5	5	5	5	5	4	5	5	5	5	5	5	5	5	5	5	5	5	3	3	3	3	3	3	3	3	3	3	3	3
2	1	2	2	2	5	3	1	1	1	1	2	1	2	2	2	2	3	4	4	4	4	4	4	4	3	3	4	2	4	4	4	4	4	5	3	4	5	3	3	3	2	2	3	3	3	1	2	3	2
2	2	2	2	1	4	3	2	1	2	2	2	2	2	2	2	2	3	3	3	3	3	3	3	3	3	3	3	3	3	3	3	3	3	3	3	3	3	3	3	3	3	3	3	3	3	3	3	3	3
2	2	1	2	2	3	3	2	1	2	2	2	2	2	2	2	2	3	3	3	3	3	3	3	3	3	3	3	3	3	3	4	4	3	3	3	3	3	3	2	2	2	2	2	2	2	2	2	2	2
1	2	2	2	2	4	2	4	1	2	2	2	1	1	2	2	2	2	2	2	2	3	3	2	2	3	2	3	2	3	3	4	4	4	3	3	3	3	3	3	3	3	3	3	3	3	3	3	3	3
2	2	1	2	2	2	3	4	1	2	2	1	2	1	2	2	2	3	3	3	3	3	3	3	3	3	3	3	3	3	3	3	3	3	3	3	3	3	3	3	3	3	3	3	3	3	3	3	3	3
2	2	2	1	2	3	3	2	1	2	2	2	1	2	2	2	2	4	4	4	4	4	4	4	4	4	4	4	4	4	4	4	4	4	4	4	4	4	3	3	4	3	3	3	3	3	3	3	3	3
2	2	2	2	3	5	3	1	1	2	2	2	2	2	2	2	2	4	4	4	4	4	4	4	4	4	4	4	4	4	4	4	4	4	4	4	4	4	3	3	3	3	3	3	3	3	3	3	3	3
2	2	1	2	1	4	3	2	1	2	2	2	1	1	2	1	2	3	3	3	3	3	3	3	3	3	3	3	3	3	3	3	3	3	3	3	3	3	3	3	3	3	3	3	3	3	3	3	3	3
2	2	2	2	1	2	3	3	1	1	1	2	2	3	2	2	2	3	3	4	3	3	3	3	3	4	3	2	2	4	4	3	3	4	4	4	4	4	3	3	3	3	3	3	3	3	3	3	3	3
2	2	1	1	2	2	3	1	1	2	2	2	3	2	2	2	2	3	3	3	3	2	2	2	2	2	2	2	2	2	2	2	2	3	3	3	3	3	4	3	3	3	3	3	3	3	3	3	3	3
2	2	2	2	1	5	3	3	1	1	2	1	1	2	2	2	2	3	3	3	3	3	3	3	3	3	3	3	3	3	3	3	3	3	3	3	3	3	3	3	3	3	3	3	3	3	3	3	3	3
2	1	2	2	2	5	3	1	1	2	2	2	2	2	2	2	2	3	4	4	4	3	3	4	3	3	3	3	3	4	4	3	4	3	3	3	3	3	3	3	3	2	2	2	2	2	3	2	2	3
2	1	2	1	1	1	3	4	1	2	2	2	3	1	2	2	2	4	4	4	4	4	4	3	3	4	3	4	4	3	3	3	4	3	4	4	4	4	3	3	3	3	3	3	3	3	3	3	3	3
2	2	1	2	3	4	3	1	1	2	2	2	1	2	2	2	2	5	5	5	5	5	5	5	5	3	4	3	3	3	3	3	3	4	3	3	4	3	2	2	2	2	2	3	3	3	2	2	2	2
1	1	2	2	2	5	3	2	1	2	2	2	1	1	2	2	2	2	3	4	2	2	4	2	4	3	4	2	1	2	3	3	3	2	2	2	2	2	2	3	2	3	3	3	3	2	2	3	4	3
2	2	2	1	2	4	3	2	1	2	2	2	2	3	2	1	1	4	3	4	4	4	4	4	4	4	4	4	4	5	5	5	4	5	4	5	5	4	3	4	3	3	4	3	3	4	3	4	3	4
2	2	2	2	1	2	3	4	1	2	2	2	1	1	2	2	2	3	3	3	3	3	3	3	3	3	3	3	3	3	3	3	3	3	3	4	4	3	2	3	2	3	3	3	2	3	2	2	3	3
2	2	1	2	1	2	3	2	1	1	2	2	2	1	2	2	2	4	3	3	3	3	3	3	3	3	3	3	3	4	3	4	4	3	3	3	3	3	3	3	3	3	3	3	4	3	3	3	4	3
2	2	2	1	2	2	3	3	1	2	2	2	2	2	2	2	2	4	3	3	3	3	3	2	3	1	3	3	3	3	4	3	3	2	4	4	4	2	2	3	1	2	2	3	3	4	2	2	4	2
2	1	1	2	1	3	3	3	1	2	2	2	1	2	2	1	2	4	4	4	4	4	3	4	3	4	4	4	4	4	4	4	4	4	3	4	3	4	3	3	2	2	3	3	3	2	3	3	3	2
2	2	2	1	1	4	3	3	1	2	1	2	2	3	2	2	2	4	3	3	4	4	3	4	4	3	3	4	4	3	4	4	4	2	3	3	3	3	3	3	3	3	3	3	3	3	3	3	4	4
2	2	1	1	2	3	3	2	1	2	2	2	3	1	2	2	2	3	3	3	3	3	3	3	3	3	3	3	3	3	3	3	3	3	3	3	3	3	3	3	3	3	3	3	3	3	3	3	3	3
2	2	2	2	1	4	3	1	1	1	2	2	3	4	2	2	2	3	3	4	4	3	3	3	4	3	3	4	4	4	3	3	3	3	3	3	3	3	2	2	2	2	2	2	2	2	1	1	1	2
2	1	1	1	1	5	3	2	1	2	2	2	2	2	2	2	2	3	3	3	4	3	2	4	3	2	4	3	2	2	3	2	3	3	3	2	3	3	3	3	3	3	3	3	3	3	3	3	2	3
2	2	2	2	2	2	3	3	1	2	2	2	1	2	2	2	2	5	5	5	5	4	5	5	5	4	5	5	5	4	4	5	5	5	5	5	5	5	4	4	4	4	4	4	4	4	3	3	4	4
2	2	1	2	1	4	3	2	1	2	2	2	2	3	2	2	2	4	5	4	4	4	4	4	4	4	4	4	4	4	4	4	4	4	4	4	4	4	3	4	4	4	4	4	4	4	4	4	4	4
2	1	2	1	2	5	3	2	1	2	2	1	1	2	1	2	1	4	4	3	4	3	3	3	1	4	4	3	3	2	3	2	2	3	3	3	3	3	2	1	1	2	2	2	2	2	2	2	3	3
2	1	2	2	1	5	3	2	1	2	2	2	2	2	2	2	2	4	4	4	4	4	3	2	4	2	4	4	3	4	5	3	3	3	3	3	3	3	3	3	3	3	3	3	3	3	2	3	3	3
2	2	1	1	1	4	3	2	1	1	2	2	2	4	2	1	2	5	5	5	5	5	5	5	5	5	5	5	5	5	5	5	5	5	5	5	5	5	4	4	4	4	4	4	4	4	4	4	4	4
2	1	2	1	1	5	3	2	1	2	1	2	2	2	2	2	2	4	4	4	4	4	4	4	4	4	4	4	4	4	4	4	4	4	4	4	4	4	3	3	3	3	3	3	3	3	3	3	3	3
2	1	2	2	2	4	3	2	1	2	2	2	1	1	2	2	2	3	3	3	3	3	3	3	3	3	3	3	3	3	3	3	3	3	3	3	3	3	2	2	2	2	3	2	4	3	2	2	2	2
2	1	1	2	1	5	3	3	1	2	2	2	2	2	2	2	2	4	5	5	5	4	4	4	4	4	4	4	4	4	4	4	4	4	4	4	4	4	3	4	4	4	4	4	4	4	4	4	4	4
2	2	1	1	1	4	3	2	1	2	2	2	2	2	2	2	2	3	4	4	4	4	4	4	3	4	4	4	3	4	4	4	4	4	3	4	4	4	3	3	3	3	4	3	3	3	2	3	3	3
2	4	2	1	2	4	3	1	1	2	2	2	2	2	2	2	2	4	4	4	4	4	4	4	3	4	4	4	4	4	4	4	4	4	4	4	4	4	3	3	3	3	3	3	3	3	3	3	3	3
2	2	2	1	2	3	3	4	1	2	1	2	2	2	2	2	2	3	4	4	4	4	4	3	4	3	3	3	3	3	4	4	4	2	2	2	1	1	3	3	3	3	4	3	3	4	3	3	4	4
2	4	1	2	1	4	3	2	1	2	2	2	2	2	2	2	2	4	4	4	4	4	4	4	4	3	4	4	4	4	4	4	4	4	4	4	4	4	3	3	3	3	3	3	3	3	3	3	3	3
2	3	2	2	2	3	3	2	1	2	2	2	1	3	2	1	2	4	4	4	4	4	4	4	4	3	4	4	4	5	4	4	4	4	4	4	4	4	3	3	3	3	3	3	3	3	3	3	3	3
2	4	2	2	2	4	3	3	1	1	2	1	2	3	2	2	2	4	4	4	4	4	4	3	3	4	3	3	3	3	4	4	4	3	4	3	4	3	3	3	3	3	3	3	2	3	3	2	3	3
2	2	1	2	1	2	2	1	1	2	2	2	1	2	2	2	2	3	3	3	3	3	3	3	3	3	3	3	3	3	3	3	3	3	3	3	3	3	3	3	3	3	3	3	3	3	3	3	2	3
2	3	2	1	2	3	3	2	1	2	2	2	3	2	2	2	1	4	4	4	4	4	4	4	4	4	3	4	4	4	3	3	4	4	3	3	3	4	3	3	3	3	3	2	3	3	3	3	3	3
2	1	1	2	1	3	3	2	1	2	2	2	2	1	2	2	2	2	4	2	2	3	3	3	2	1	3	3	2	2	3	3	3	2	2	3	2	3	2	2	3	2	2	3	3	4	2	2	3	3
2	1	1	2	1	1	3	1	1	2	2	2	1	2	2	1	2	4	3	4	3	4	4	4	4	4	3	2	4	4	4	3	4	4	4	4	3	3	3	3	3	2	3	3	3	2	2	3	3	3
2	4	2	1	2	4	3	2	1	2	2	2	1	2	2	2	2	2	3	3	3	3	3	3	3	3	3	3	2	3	3	3	3	3	3	3	3	3	3	3	3	3	3	3	3	3	3	3	3	3
2	1	1	2	2	5	3	2	1	2	2	2	2	1	2	2	2	3	3	2	3	3	3	3	3	3	3	3	3	3	3	3	3	2	2	2	2	2	3	3	3	3	3	3	3	3	2	2	4	3
2	1	2	2	1	5	3	2	1	2	2	2	2	3	2	2	2	4	4	4	4	4	4	4	4	3	4	4	4	4	4	4	4	4	4	4	4	4	2	3	3	4	3	3	3	3	2	2	3	2
2	2	2	2	1	4	3	1	1	2	2	2	1	3	2	2	2	5	5	5	5	5	5	5	5	5	5	5	5	5	5	5	5	5	5	5	5	5	4	4	4	4	4	4	4	4	4	4	4	4
2	2	2	1	2	2	3	3	1	2	2	1	2	2	2	2	2	4	3	4	3	3	3	4	3	3	4	3	3	4	3	4	4	3	4	4	3	3	3	3	3	3	3	3	3	3	2	2	3	3
2	1	1	2	1	1	4	2	1	1	1	2	2	2	1	1	2	1	1	1	1	3	3	3	4	3	2	4	4	3	3	4	4	3	1	1	1	1	1	1	1	1	1	1	1	1	1	1	1	1
2	3	2	2	1	3	3	2	1	2	2	2	2	3	2	2	2	4	4	4	4	4	4	4	4	4	4	4	4	4	4	4	4	4	4	4	4	4	4	4	4	4	4	4	4	4	4	4	4	4
2	1	1	2	1	5	3	2	1	2	2	2	2	3	2	2	2	5	5	5	5	5	5	5	4	4	5	5	5	5	5	5	5	5	5	5	5	5	4	4	4	4	4	4	4	4	2	2	2	4
2	2	3	1	3	2	3	2	1	2	2	2	2	2	2	2	2	4	4	4	4	4	4	4	4	4	4	4	4	4	4	4	4	4	4	4	4	4	3	3	3	4	4	4	4	4	4	4	4	4
2	3	2	1	2	3	3	2	1	1	2	2	2	1	2	2	2	2	3	3	3	3	3	3	3	3	3	3	3	3	3	3	3	2	3	3	3	3	2	3	3	3	3	3	3	3	3	3	3	3
2	2	2	2	2	4	3	3	1	2	2	2	1	3	2	1	2	3	3	3	3	3	4	4	4	2	3	2	2	3	3	3	3	4	4	4	4	4	4	4	4	3	2	4	3	3	1	2	4	3
2	2	1	2	2	2	3	2	1	2	1	1	2	2	2	2	2	4	4	4	4	4	4	4	4	4	4	4	4	4	4	4	4	4	4	4	4	4	3	3	3	3	3	3	3	2	3	2	3	3
2	2	2	2	2	4	3	3	1	2	2	2	2	2	2	2	2	4	4	4	4	4	4	4	4	2	2	4	3	4	3	3	3	3	4	4	4	3	2	2	2	2	2	2	2	2	2	2	2	2
2	1	2	1	2	5	3	3	1	2	2	1	2	2	2	2	2	4	4	4	4	4	4	4	3	3	4	3	3	4	4	4	3	3	3	3	3	3	3	3	3	3	3	3	3	3	3	3	3	3
2	2	1	2	1	2	4	3	1	2	2	2	1	2	1	1	1	4	4	4	4	3	4	3	4	3	4	4	4	4	4	4	4	4	4	3	4	4	3	3	3	4	3	3	3	3	3	3	3	4
1	2	2	2	2	2	3	2	1	1	2	2	1	2	2	2	2	1	1	1	1	1	1	1	1	3	1	1	1	1	4	3	3	3	3	3	3	3	3	3	3	3	3	3	3	3	3	3	3	3
2	2	2	1	2	4	4	3	1	2	2	2	1	2	1	1	2	4	4	4	4	2	3	2	3	2	2	3	4	4	5	4	4	3	3	4	4	5	3	3	4	4	4	4	3	3	3	3	4	4
2	2	1	2	2	4	3	3	1	2	2	2	1	2	2	2	2	4	4	4	4	4	4	4	4	2	3	2	3	3	3	3	3	3	3	3	4	4	3	3	3	3	3	3	3	3	3	3	4	3
2	2	3	2	3	2	3	2	1	2	2	2	1	1	2	2	2	3	3	3	3	3	3	3	3	3	4	3	3	3	4	3	3	4	4	4	3	3	2	3	2	3	3	3	3	3	1	2	2	2
2	4	2	1	2	4	3	2	1	2	2	1	2	2	2	2	2	3	3	3	3	3	3	3	3	4	3	3	3	3	3	3	3	3	3	3	3	3	2	2	2	2	2	2	2	2	2	2	2	2
1	1	2	2	2	5	3	3	1	2	2	2	1	3	2	1	2	3	2	2	2	2	1	1	1	2	2	3	1	1	1	2	1	1	1	1	1	1	3	2	2	2	3	3	2	3	2	2	3	1
2	1	2	1	2	1	3	2	1	2	2	2	2	2	2	2	2	4	4	4	4	4	4	4	4	4	4	4	4	4	4	4	4	4	4	4	4	4	3	3	3	3	3	3	3	3	3	3	3	3
2	4	2	2	2	4	3	3	1	1	2	2	1	2	2	2	2	5	5	4	4	4	4	4	4	4	3	3	4	3	4	3	3	3	3	4	4	3	3	3	3	3	2	3	3	2	3	3	3	3
1	2	1	2	2	4	3	3	1	2	1	1	1	2	2	2	2	2	2	2	2	2	2	2	2	2	2	2	2	2	2	2	2	2	2	2	2	2	2	2	2	2	2	2	2	2	2	2	2	2
2	4	1	1	2	4	3	3	1	2	2	2	1	2	2	2	2	4	4	4	4	4	4	4	4	3	4	4	4	4	4	4	4	4	4	4	4	4	2	3	3	3	3	3	3	3	3	3	3	3
2	1	2	2	2	5	3	2	1	2	2	2	2	3	2	2	2	5	5	5	5	5	5	5	5	4	5	5	5	5	5	5	5	5	5	5	5	5	3	3	3	3	3	3	3	3	3	3	3	3
2	1	3	2	3	3	3	2	1	2	2	2	2	1	2	2	1	3	3	3	3	3	3	3	3	4	4	4	4	4	4	4	4	3	3	3	3	3	2	3	2	3	3	3	3	3	3	3	3	3
2	1	2	2	2	5	3	2	1	2	1	2	1	2	2	2	2	5	5	5	5	5	5	5	5	5	5	5	5	5	5	5	5	5	5	5	5	5	3	2	3	3	3	3	3	3	3	3	4	4
2	4	1	1	3	4	3	3	1	2	2	2	1	1	2	1	2	3	3	4	3	3	4	3	3	3	3	3	3	3	3	3	3	3	3	3	3	3	3	2	3	2	2	4	4	4	4	3	4	3
2	3	2	2	2	3	3	3	1	2	2	2	1	2	2	2	2	3	4	4	4	3	3	3	4	3	3	3	3	3	3	3	3	3	3	3	3	3	3	3	3	2	3	3	3	3	3	3	2	2
2	1	2	1	3	5	3	3	1	2	2	1	1	2	2	2	2	4	3	4	4	4	4	4	4	4	4	4	4	4	4	4	4	3	4	4	4	4	3	3	3	3	3	3	3	3	3	3	3	3
2	4	3	2	3	4	3	3	1	1	2	2	1	2	2	2	2	3	3	4	4	3	4	3	3	3	4	3	3	3	3	3	3	2	3	3	3	3	2	2	2	2	2	2	2	2	2	2	2	2
2	1	2	2	2	5	3	3	1	2	2	2	1	2	2	1	2	3	4	4	3	3	4	3	3	3	3	4	3	3	4	4	4	3	3	3	3	3	3	3	3	4	4	4	4	4	3	3	4	4
2	3	2	1	2	3	3	2	1	2	2	2	1	1	2	2	2	3	3	3	3	3	3	3	3	3	3	3	3	3	3	3	3	3	3	3	3	3	2	2	2	2	2	2	2	2	2	2	2	2
2	2	1	2	2	3	3	2	1	2	2	2	1	3	2	2	2	3	3	4	4	3	4	4	4	3	4	3	3	4	4	4	4	3	4	4	4	4	3	3	3	3	3	4	4	4	4	3	4	4
2	4	2	2	2	4	3	2	1	1	2	2	2	3	2	2	2	4	4	4	4	4	4	4	4	4	4	4	4	4	4	4	4	4	4	4	4	4	4	3	4	4	4	4	4	4	3	4	4	4
2	2	2	2	2	3	3	3	1	2	2	1	1	1	2	2	2	3	3	3	3	3	3	3	3	3	3	3	3	3	3	3	3	3	3	3	3	3	2	2	3	2	2	3	3	3	2	2	2	2
2	2	1	1	1	4	3	3	1	1	1	2	1	2	2	2	2	5	5	5	5	5	5	5	5	5	5	5	5	5	5	5	5	5	5	5	5	5	3	4	4	4	4	4	4	4	4	4	4	4
2	2	2	2	2	3	3	3	1	2	2	1	1	2	2	1	2	5	5	4	5	4	5	5	5	5	5	5	5	5	5	5	5	5	5	5	5	5	4	4	4	4	4	4	4	4	4	4	4	4
2	1	3	2	3	5	4	3	1	2	2	1	1	3	1	2	1	4	4	5	5	4	5	5	4	5	5	5	4	5	4	4	4	4	3	4	4	4	4	4	4	4	4	4	4	4	4	4	4	3
2	1	3	2	3	5	3	3	1	2	2	2	1	2	2	2	2	4	2	3	4	4	3	4	3	3	3	3	3	3	3	3	3	4	2	2	2	2	3	3	3	3	3	3	3	3	2	2	3	3
2	1	2	1	2	5	3	2	1	1	2	2	2	2	2	1	2	5	5	5	5	5	5	5	5	3	5	5	5	5	5	5	5	5	5	5	5	5	4	4	4	4	4	4	4	4	4	4	4	4
2	2	2	2	2	4	3	3	1	2	2	1	1	3	2	2	2	5	5	5	5	5	5	5	5	3	5	5	4	5	5	5	5	5	3	3	3	3	3	3	3	3	3	3	3	3	3	3	3	3
2	2	3	2	3	4	3	3	1	2	2	2	1	2	1	2	2	5	5	5	5	5	5	5	5	5	5	5	5	5	3	3	3	3	4	4	5	5	4	4	4	4	4	4	4	4	4	4	4	4
2	2	2	2	2	4	3	2	1	2	2	2	1	3	2	2	2	4	4	4	4	4	4	4	4	3	5	5	5	4	4	4	4	3	5	4	4	4	4	4	4	4	4	4	4	4	3	3	4	4
2	2	2	1	2	4	3	3	1	2	2	2	1	2	2	2	2	4	4	5	4	2	3	4	3	3	5	4	2	4	4	4	4	3	4	3	4	4	3	3	4	4	3	3	2	3	2	2	4	3
2	2	2	2	2	4	3	3	1	2	1	1	2	1	2	2	2	3	3	3	4	4	4	4	4	4	4	3	4	4	4	4	4	4	4	3	2	2	3	3	3	3	3	3	3	4	3	3	3	4
2	1	2	2	2	5	3	2	1	2	1	2	2	2	2	2	2	5	5	5	5	5	5	5	5	5	5	5	5	5	5	5	5	5	5	5	5	5	4	4	4	4	4	4	4	4	4	4	4	4
2	1	1	1	3	5	3	2	1	1	2	2	2	3	2	2	2	5	5	5	4	4	4	4	3	3	5	3	4	4	4	4	4	3	5	5	4	4	3	3	3	3	3	3	3	3	3	3	3	3
2	2	2	2	2	4	3	3	1	2	2	1	1	2	2	1	2	4	4	4	4	4	4	2	2	3	4	3	3	4	4	4	4	4	4	4	4	3	2	4	4	3	4	4	4	4	4	4	4	3
2	2	2	2	2	3	4	2	1	2	2	1	2	2	1	2	1	4	3	4	5	3	4	1	1	1	2	4	4	3	4	3	4	3	2	2	3	2	3	3	3	3	4	4	4	4	4	4	4	4
2	1	2	2	2	5	4	3	1	2	2	2	1	3	2	2	2	5	5	5	5	5	5	5	4	4	4	4	4	5	5	5	5	3	3	3	3	3	3	3	3	3	3	3	3	3	3	3	3	3
2	1	3	2	3	5	3	3	1	2	1	2	2	3	2	2	2	4	4	4	4	4	4	4	3	2	2	3	3	4	4	3	3	4	4	4	4	4	3	3	3	3	3	3	3	3	3	3	3	3
2	1	2	1	2	5	3	3	1	2	1	1	2	2	2	2	2	4	4	4	4	4	4	4	4	3	3	4	3	5	4	4	4	3	4	4	4	4	3	3	3	3	3	3	3	3	2	3	4	4
2	2	2	2	2	4	3	3	1	2	2	2	1	1	2	2	2	3	3	3	3	3	4	3	3	2	4	4	3	3	4	4	3	3	3	3	3	3	2	2	3	2	2	3	3	3	2	2	3	2
2	1	2	2	2	5	3	3	1	2	2	2	1	2	2	2	2	4	4	3	3	4	4	4	4	5	5	5	5	4	4	4	4	4	4	4	4	4	3	3	3	3	3	3	3	3	3	3	3	3
2	2	2	2	2	4	4	3	1	2	2	2	1	2	2	1	2	3	4	4	4	3	3	2	3	2	2	3	3	2	3	2	2	1	1	2	2	2	3	3	3	3	3	3	3	3	3	3	4	2
2	1	3	2	3	5	4	3	1	2	2	2	1	3	2	1	1	4	4	4	3	3	4	3	3	3	3	3	3	4	3	3	3	3	3	3	3	3	3	3	3	3	3	3	3	3	3	3	3	3
2	1	2	2	2	5	3	3	1	2	1	1	1	3	2	2	2	4	4	5	5	5	5	4	4	4	4	4	4	4	4	4	3	3	4	4	4	4	3	3	3	3	3	3	3	3	3	3	3	3
2	2	2	1	2	4	3	3	1	2	2	2	1	2	2	2	2	3	3	3	3	3	3	4	4	3	4	3	3	3	3	3	3	3	3	3	3	3	3	3	3	3	3	3	3	3	2	3	3	3
2	1	2	2	2	5	3	3	1	1	2	2	2	3	2	2	2	5	5	5	5	5	5	5	5	5	5	5	5	5	5	5	5	5	5	5	5	5	4	4	4	4	4	4	4	4	4	4	4	4
2	2	2	2	2	4	3	3	2	2	2	2	1	3	2	1	2	5	5	5	5	5	5	5	4	4	4	4	4	4	4	3	3	3	5	4	4	5	3	3	3	3	4	4	4	4	3	4	4	4
2	2	2	2	2	4	3	3	1	2	1	2	1	2	1	1	2	3	3	3	3	3	3	3	3	3	3	3	3	3	3	3	3	3	3	3	3	3	2	2	2	2	2	2	2	2	2	2	2	2
2	2	2	2	2	4	3	3	1	2	2	2	2	2	2	2	2	4	4	3	4	4	4	4	4	4	3	3	3	3	3	3	3	3	3	3	3	3	2	2	2	2	3	3	3	3	2	2	4	4
2	1	3	1	3	5	3	3	2	1	2	2	1	3	1	2	2	5	5	5	5	5	4	4	4	4	4	4	4	4	4	4	4	4	4	3	3	4	3	3	2	3	3	3	4	4	4	3	4	4
2	2	2	2	2	3	3	2	1	2	2	2	1	1	2	2	2	3	2	2	3	2	3	3	3	2	3	3	2	1	2	2	3	1	2	2	2	2	3	3	3	3	3	3	3	3	3	3	3	3
2	2	3	2	3	4	3	3	1	2	2	2	1	2	1	2	1	4	4	4	4	3	3	3	3	3	3	3	3	3	3	3	3	3	3	3	3	3	3	3	3	3	3	3	3	3	3	3	3	3
2	2	2	2	2	3	3	2	1	2	2	1	1	3	2	1	2	4	4	4	4	4	4	4	4	4	4	4	4	4	4	4	4	4	4	4	4	4	2	2	2	2	2	3	2	3	3	3	3	3
2	2	2	2	2	4	3	2	1	2	2	2	1	2	2	2	2	3	3	3	3	3	3	3	3	3	3	3	3	3	3	3	3	3	3	3	3	3	2	2	2	2	2	2	2	2	2	2	2	2
2	2	2	1	2	2	3	3	1	2	2	1	1	1	2	2	2	2	2	3	3	2	2	2	2	3	4	3	3	3	3	4	3	3	3	4	3	2	3	3	3	3	3	3	3	3	3	3	3	3
2	2	2	2	2	3	3	2	1	2	2	2	3	2	2	2	2	4	4	4	4	4	4	4	4	3	4	4	4	4	4	4	4	4	4	4	4	4	4	3	3	3	3	3	3	3	3	3	3	3
2	1	3	2	3	5	3	3	1	1	2	1	2	2	2	2	2	4	4	4	4	4	4	4	4	4	4	4	4	4	4	4	4	4	4	4	4	4	3	3	3	3	3	3	3	3	3	3	3	3
2	1	2	2	3	5	3	3	1	2	2	2	1	3	2	2	2	3	4	4	4	4	3	3	3	1	1	2	2	2	2	3	3	2	3	3	3	3	3	2	2	1	2	2	3	3	2	2	1	2
2	2	2	2	2	4	4	3	2	2	2	2	1	3	1	2	1	4	4	4	4	4	4	4	4	4	4	4	4	4	4	4	4	4	4	4	4	4	3	3	3	3	3	3	3	3	3	3	3	3
2	2	2	2	2	3	3	3	3	2	2	2	2	4	2	1	2	4	4	4	4	4	4	4	4	4	4	4	4	4	4	4	4	2	3	4	3	3	3	3	3	3	3	3	3	3	1	3	3	2
2	1	1	2	2	5	3	3	3	2	2	2	1	3	2	2	2	5	5	5	5	5	5	5	4	3	4	4	4	4	4	5	5	5	5	4	5	5	3	3	3	3	3	4	4	4	3	3	3	3
2	2	1	3	1	3	3	2	1	2	2	2	1	2	2	2	2	3	3	3	3	3	3	3	3	3	3	3	3	3	3	3	3	3	3	3	3	3	2	2	2	2	2	2	2	2	2	2	2	2
2	2	2	2	2	4	3	3	1	2	1	2	1	2	2	2	2	3	3	3	3	3	3	3	3	3	3	3	3	4	4	3	3	3	3	4	3	3	3	2	2	3	2	3	3	3	2	3	3	3
2	2	2	2	2	4	3	3	1	1	2	2	3	2	2	1	2	4	4	3	4	4	3	4	3	3	4	4	3	3	4	4	3	3	3	3	3	3	3	3	3	3	3	3	2	2	2	3	2	2
2	2	2	3	2	4	3	3	1	2	2	1	1	1	2	1	2	4	4	4	4	4	4	5	4	2	4	3	3	3	3	3	3	2	2	2	2	2	3	3	3	3	3	3	3	3	3	3	3	3
2	1	1	2	2	5	3	3	1	2	2	2	1	3	2	2	2	5	5	5	5	5	5	5	5	5	5	5	5	5	5	5	5	5	5	5	5	5	4	4	4	4	4	4	4	4	4	4	4	4
2	1	2	1	2	5	3	3	2	2	2	2	1	3	2	2	2	3	4	3	4	3	4	2	2	3	4	3	3	4	3	3	3	3	4	4	4	4	3	3	3	3	3	3	3	3	3	3	3	3
2	2	2	2	2	4	3	3	1	2	2	2	1	2	2	1	2	5	5	5	5	5	5	4	4	3	4	4	4	4	4	4	4	4	5	5	5	5	4	4	4	4	3	4	4	4	4	3	4	4
2	1	1	2	2	5	3	4	4	1	1	1	1	4	2	2	2	5	5	5	5	5	5	5	5	4	5	5	5	5	5	5	5	5	5	5	5	5	4	4	4	4	4	4	4	4	4	4	4	4
2	1	2	2	2	5	3	2	1	2	2	2	2	2	2	2	2	4	4	4	4	4	4	4	4	4	4	4	4	5	5	4	4	4	4	4	4	4	3	3	4	4	4	4	3	3	3	3	3	3
2	2	2	2	2	3	3	3	2	2	2	2	3	2	2	1	2	4	4	4	4	4	4	4	4	4	4	4	4	4	4	4	4	4	4	4	4	4	3	4	4	3	3	4	4	4	3	3	3	3
2	4	2	3	2	4	2	2	1	2	2	2	1	2	2	2	2	3	3	3	3	3	3	3	3	3	3	3	3	3	3	3	3	3	3	3	3	3	3	3	3	3	3	3	3	3	3	3	3	3
2	1	2	2	2	5	3	3	1	2	2	1	1	1	2	2	2	3	3	3	3	3	3	3	3	3	3	3	3	3	3	3	3	2	2	5	1	1	2	3	2	3	2	2	4	3	3	3	3	3
2	2	1	2	2	3	3	2	1	1	2	2	3	2	2	2	2	4	4	4	4	4	4	4	4	4	4	4	4	4	4	4	4	4	4	4	4	4	3	3	4	3	3	3	3	3	3	3	3	3
2	1	2	2	1	5	3	1	1	2	2	2	2	3	2	2	2	4	3	4	3	4	4	3	3	4	4	4	4	4	4	4	4	4	4	4	4	3	3	3	3	3	3	3	3	3	1	3	4	4
2	2	2	2	1	2	3	2	1	2	2	2	2	2	2	1	2	4	4	4	4	4	4	4	4	4	4	4	4	4	4	4	4	4	4	4	4	4	3	4	4	4	4	4	4	4	3	3	4	4
2	2	2	1	1	3	3	4	1	2	2	2	1	3	2	2	2	4	4	4	4	4	4	4	4	4	4	4	4	4	4	4	4	4	4	4	4	4	4	4	4	4	4	4	4	4	4	4	4	4
2	4	2	2	1	4	3	3	1	2	1	2	2	2	2	2	1	4	4	4	4	4	4	4	4	2	4	3	4	4	3	3	3	2	3	3	3	3	3	3	3	2	3	2	3	3	3	3	4	3
2	2	2	2	1	4	3	2	1	2	2	2	1	2	2	2	2	4	4	4	4	4	4	4	4	4	4	4	4	4	4	4	4	4	4	4	4	4	3	3	3	3	3	3	3	3	3	3	3	3
2	2	2	2	2	5	3	1	1	2	2	1	2	2	2	2	2	4	4	4	4	4	4	4	4	3	4	3	3	4	4	3	3	3	4	4	4	4	3	3	3	3	3	3	3	3	3	3	3	3
2	2	1	2	2	3	3	2	1	2	2	2	2	2	2	2	2	3	4	4	3	3	4	4	4	3	4	4	4	4	3	3	4	3	4	4	2	3	3	3	3	3	3	3	3	3	3	3	3	3
2	1	1	1	2	5	3	2	1	1	2	2	2	3	2	2	2	4	4	4	4	4	4	4	3	4	4	4	4	4	4	4	4	4	4	4	4	4	3	3	3	3	3	3	3	3	3	3	3	3
2	3	1	2	2	2	3	1	1	2	1	2	2	2	2	1	2	5	5	5	5	5	5	5	5	5	5	5	5	5	5	5	5	5	5	5	5	5	4	4	4	4	4	4	4	4	4	4	4	4
2	3	2	2	1	3	2	2	1	2	2	2	1	3	2	2	2	4	4	4	4	4	4	4	4	4	4	4	4	4	4	4	4	4	4	4	4	4	3	3	3	3	3	3	3	3	3	3	3	3
1	1	2	2	1	3	2	3	1	2	2	2	1	1	2	2	2	4	4	4	4	4	5	4	3	4	4	4	4	4	4	4	4	3	4	3	3	3	4	4	4	4	4	4	4	4	4	4	4	4
2	1	1	2	1	1	1	2	1	2	2	1	2	3	2	2	2	4	4	4	4	4	4	4	4	4	4	4	4	4	4	4	4	4	4	4	4	4	3	3	3	3	4	3	3	3	3	3	3	3
2	3	2	1	2	3	3	4	1	2	2	2	1	2	2	2	2	4	4	4	4	4	4	4	4	4	4	4	4	4	4	4	4	4	4	4	4	4	3	3	3	3	3	3	3	3	3	3	3	3
2	2	2	2	1	2	3	1	1	2	2	2	1	2	2	2	1	5	5	5	5	5	5	5	5	3	3	3	3	5	5	5	5	5	5	5	5	5	4	4	4	4	4	4	4	4	4	4	4	4
2	2	1	2	2	4	2	2	1	2	2	2	2	2	2	2	2	4	4	3	4	4	4	4	3	3	4	4	4	4	4	4	3	3	4	3	4	4	3	3	3	3	3	3	3	3	3	3	4	3
2	1	2	1	2	5	3	2	1	2	2	2	1	3	2	2	2	3	5	4	4	5	4	4	4	3	4	2	4	4	4	3	4	4	4	4	4	4	3	3	3	3	3	3	3	3	3	3	3	3
2	3	1	2	1	3	3	2	1	2	2	1	2	2	2	2	2	3	4	4	4	3	4	4	4	2	3	4	4	3	4	4	4	3	4	3	3	4	3	3	3	3	4	4	4	4	4	3	4	4
2	3	2	2	2	3	3	3	1	2	1	2	3	2	2	2	2	4	4	4	4	3	3	3	3	3	3	3	3	3	3	3	3	3	3	3	3	3	2	2	2	2	2	2	2	2	2	2	2	2
2	2	2	1	2	2	2	4	1	2	2	2	1	2	2	1	2	4	4	3	4	4	3	3	3	3	3	3	3	4	3	4	3	3	3	3	3	3	3	3	3	3	3	3	2	3	2	2	3	3
2	1	1	2	2	5	3	1	1	2	2	2	1	1	2	2	2	3	4	4	4	4	4	4	4	4	4	4	4	4	4	4	4	4	4	4	4	4	3	3	3	3	3	3	3	3	3	3	3	3
2	1	2	2	2	5	3	4	1	2	2	2	2	3	2	2	2	4	4	4	4	4	4	3	3	2	3	3	4	3	3	3	3	2	4	3	4	4	3	3	3	3	3	3	3	3	3	3	3	3
2	1	3	2	1	5	3	2	1	1	2	2	1	2	2	2	1	5	5	5	5	5	5	5	4	5	5	5	5	4	4	4	4	4	4	4	4	4	4	4	4	4	4	4	4	4	3	3	3	3
2	1	1	1	1	4	3	2	1	2	2	1	1	1	2	2	2	4	4	4	4	4	4	4	4	4	4	4	4	4	4	4	4	4	4	4	4	4	3	3	3	3	3	3	3	3	3	3	3	3
2	3	2	1	1	3	3	2	1	2	2	2	2	2	2	2	2	4	5	5	4	4	5	4	5	4	4	5	4	4	5	5	5	4	5	5	5	4	4	4	3	4	4	4	4	4	2	4	4	3
2	3	1	2	3	3	3	2	1	2	2	2	1	2	2	1	2	3	3	3	3	3	4	3	3	3	3	3	3	3	3	3	3	3	3	3	3	3	2	3	2	2	2	3	3	3	3	2	3	2
2	2	2	2	1	4	3	1	1	2	2	1	1	2	2	2	2	4	4	4	4	4	4	4	3	4	4	3	3	4	4	4	4	4	4	4	4	4	3	3	2	2	3	3	3	3	3	3	4	3
1	1	1	1	1	1	3	2	1	2	2	2	1	1	2	2	2	5	5	5	5	5	5	5	5	5	5	5	5	5	5	5	5	5	5	5	5	5	4	4	4	4	4	4	4	4	4	4	4	4
2	1	2	2	1	5	3	2	1	2	2	2	1	2	1	2	2	4	4	4	4	4	4	4	4	4	4	4	4	4	4	4	4	3	4	4	4	4	3	3	3	3	3	3	3	3	3	3	3	3
2	2	3	1	3	2	3	2	1	2	2	2	2	3	2	1	2	3	4	4	4	4	4	4	3	3	4	4	4	4	4	4	4	3	4	3	3	4	4	2	4	3	4	4	4	3	3	3	3	3
2	2	2	2	1	2	3	1	1	2	1	2	1	2	2	2	2	4	4	4	4	4	4	4	4	4	4	4	4	4	4	4	4	4	4	4	4	4	3	3	3	3	3	3	3	3	3	3	3	3
2	3	2	2	1	3	3	4	1	1	2	2	1	3	2	2	2	4	4	4	4	4	4	4	4	3	3	3	3	3	3	3	3	3	3	3	3	3	3	4	4	4	4	3	4	4	3	3	3	3
2	2	1	1	1	4	3	3	1	2	2	2	2	2	2	2	2	4	4	4	4	4	4	4	4	4	4	4	4	4	4	4	4	4	4	4	4	4	3	3	3	3	3	3	3	3	3	3	3	3
2	3	2	2	3	3	3	3	1	2	2	2	1	3	2	2	1	4	4	4	4	4	4	3	4	4	4	4	4	4	4	4	4	3	4	4	4	4	3	3	3	3	3	3	3	3	3	3	3	3
2	1	2	2	1	3	3	2	1	2	2	1	2	1	2	1	2	3	4	4	3	3	3	3	3	3	3	3	3	3	3	3	3	3	2	2	4	2	3	3	2	3	2	2	3	2	3	2	3	3
2	2	2	1	3	4	3	3	1	2	2	2	3	2	2	2	2	3	5	4	3	3	4	3	3	3	3	3	4	3	3	3	3	3	3	4	3	4	3	3	3	3	3	3	3	3	3	3	2	3
2	1	1	2	1	1	3	2	1	2	2	2	1	2	2	2	2	4	4	4	4	4	4	4	4	4	4	4	4	4	4	4	4	4	4	4	4	4	3	3	3	3	3	3	3	3	3	3	3	3
2	4	2	2	1	4	3	2	1	2	2	2	2	3	2	2	2	4	5	5	5	4	5	4	4	4	4	5	4	5	4	3	3	4	4	3	4	4	3	3	4	4	4	4	4	4	3	2	4	3
2	4	2	1	2	4	3	3	1	1	2	1	1	2	2	2	2	4	3	4	4	4	4	4	3	4	3	4	4	4	4	4	5	3	3	4	4	4	3	3	3	4	3	3	4	4	4	4	3	3
2	1	3	2	2	1	3	2	1	2	2	2	1	2	2	2	2	4	5	5	5	5	5	5	5	4	3	4	5	5	5	5	5	5	5	5	5	5	3	3	2	3	3	3	3	4	3	2	4	4
2	1	1	2	2	5	3	2	1	2	2	2	2	3	2	2	2	3	3	3	4	4	4	3	4	4	3	4	4	4	4	4	4	4	4	4	4	4	3	3	3	3	3	3	3	3	3	3	3	3
2	4	1	2	1	4	3	3	1	2	2	2	1	2	2	2	2	5	5	5	5	5	5	5	5	4	4	4	4	4	4	4	4	4	4	4	4	4	4	4	4	4	4	4	4	4	3	3	4	4
2	2	3	1	2	2	3	2	1	2	2	2	2	2	2	1	2	4	4	4	4	4	4	4	4	4	4	4	4	4	4	4	4	4	4	4	4	4	4	3	3	3	3	3	3	3	3	3	3	3
2	1	1	2	1	4	3	1	1	2	2	2	1	2	2	1	2	4	4	4	3	4	4	4	3	3	4	3	3	3	3	3	3	3	3	3	3	3	3	3	3	4	4	4	4	4	3	3	3	3
2	3	3	2	1	3	3	4	1	2	2	2	1	2	2	2	2	5	5	5	5	5	5	5	5	4	4	4	4	5	5	5	5	4	5	5	4	4	4	4	4	4	4	4	4	4	4	4	4	4
2	2	1	2	2	2	3	2	1	1	2	2	1	1	2	1	1	3	3	3	3	3	4	3	3	4	3	3	3	3	3	2	3	2	2	3	3	2	3	3	3	4	3	4	4	4	4	3	4	4
2	4	1	1	1	4	3	2	1	2	2	2	1	2	2	2	2	4	4	4	4	4	4	4	4	4	4	4	4	4	4	4	4	4	4	4	4	4	3	3	3	3	3	3	3	3	3	3	3	3
2	4	1	1	1	4	2	3	1	2	2	1	1	3	2	2	2	5	5	5	5	5	5	5	5	4	5	5	5	5	5	5	5	5	5	5	5	5	4	4	4	4	4	4	4	4	4	4	4	4
2	1	1	2	2	1	3	1	1	2	2	2	2	3	2	2	2	5	5	5	5	5	5	5	5	4	5	5	5	5	5	5	5	5	5	5	5	5	3	3	3	3	3	3	3	3	3	3	3	3
1	1	1	1	1	5	3	2	1	2	1	2	1	2	2	2	2	3	4	4	4	4	4	4	4	3	3	4	2	4	4	4	4	4	5	3	4	5	3	3	3	2	2	3	3	3	1	2	3	2
2	4	2	2	2	4	3	2	1	2	2	2	2	2	2	2	2	3	3	3	3	3	3	3	3	3	3	3	3	3	3	3	3	3	3	3	3	3	3	3	3	3	3	3	3	3	3	3	3	3
2	3	3	1	1	3	3	2	1	2	2	2	2	2	2	1	2	3	3	3	3	3	3	3	3	3	3	3	3	3	3	4	4	3	3	3	3	3	3	2	2	2	2	2	2	2	2	2	2	2
2	2	2	2	1	2	2	3	1	1	2	2	1	2	2	2	2	2	2	2	2	3	3	2	2	3	2	3	2	3	3	4	4	4	3	3	3	3	3	3	3	3	3	3	3	3	3	3	3	3
2	2	1	1	3	2	3	2	1	2	2	2	3	1	2	2	2	3	3	3	3	3	3	3	3	3	3	3	3	3	3	3	3	3	3	3	3	3	3	3	3	3	3	3	3	3	3	3	3	3
2	3	2	1	2	3	3	4	1	2	2	2	3	2	2	1	2	4	4	4	4	4	4	4	4	4	4	4	4	4	4	4	4	4	4	4	4	4	3	3	4	3	3	3	3	3	3	3	3	3
2	2	2	2	1	4	3	3	1	2	2	2	1	2	2	2	2	3	4	4	4	4	4	4	4	4	4	4	4	4	4	4	4	4	4	4	4	4	3	3	3	3	3	3	3	3	3	3	3	3
2	2	3	2	1	4	3	2	1	2	2	2	1	1	2	2	2	3	3	3	3	3	3	3	3	3	3	3	3	3	3	3	3	3	3	3	3	3	3	3	3	3	3	3	3	3	3	3	3	3
2	2	1	1	2	4	3	2	1	2	2	2	1	1	2	2	2	3	3	4	3	3	3	3	3	4	3	2	2	4	4	3	3	4	4	4	4	4	3	3	3	3	3	3	3	3	3	3	3	3
2	2	2	2	2	2	3	1	1	2	2	2	1	2	2	2	2	3	3	3	3	2	2	2	2	2	2	2	2	2	2	2	2	3	3	3	3	3	4	3	3	3	3	3	3	3	3	3	3	3
2	2	2	2	1	2	3	1	1	1	2	2	3	2	2	2	2	3	3	2	3	3	3	3	3	3	3	3	3	3	3	3	3	3	3	3	3	3	3	3	3	3	3	3	3	3	3	3	3	3
2	1	1	1	2	5	3	3	1	2	2	1	3	2	2	1	2	3	4	4	4	3	3	4	3	3	3	3	3	4	4	3	4	3	3	3	3	3	3	3	3	2	2	2	2	2	3	2	2	3
2	1	2	1	2	1	3	1	1	2	1	2	3	3	2	2	1	4	4	4	4	4	4	4	3	4	3	4	4	3	3	3	4	3	4	4	4	4	3	3	3	3	3	3	3	3	3	3	3	3
2	2	3	2	2	4	3	2	1	2	2	2	1	2	2	2	2	5	5	5	5	5	5	5	5	3	4	3	3	3	3	3	3	4	3	3	4	3	2	2	2	2	2	3	3	3	2	2	2	2
1	1	2	2	2	5	3	2	1	2	2	2	1	4	2	2	2	2	3	4	2	2	4	2	4	3	4	2	1	2	3	3	3	2	2	2	2	2	2	3	2	3	3	3	3	2	2	3	4	3
2	2	1	2	1	4	3	2	1	1	2	2	1	3	2	1	2	4	3	4	4	4	4	4	4	4	4	4	4	5	5	5	4	5	4	5	5	4	3	4	3	3	4	3	3	4	3	4	3	4
2	2	2	2	1	4	3	1	1	2	2	2	2	1	2	2	2	3	3	3	3	3	3	3	3	3	3	3	3	3	3	3	3	3	3	4	4	3	2	3	2	3	3	3	2	3	2	2	3	3
2	2	2	1	1	2	3	4	1	2	2	2	1	3	2	2	2	4	3	3	3	3	3	3	3	3	3	3	3	4	3	4	4	3	3	3	3	3	3	3	3	3	3	3	4	3	3	3	4	3
2	2	3	1	1	5	3	2	1	2	2	2	1	1	2	2	2	4	3	3	3	3	3	2	3	1	3	3	3	3	4	3	3	2	4	4	4	2	2	3	1	2	2	3	3	4	2	2	4	2
1	1	2	2	1	1	3	2	1	2	2	2	1	2	2	2	2	4	4	4	4	4	3	4	3	4	4	4	4	4	4	4	4	4	3	4	3	4	3	3	2	2	3	3	3	2	3	3	3	2
2	2	2	2	3	4	3	3	1	2	2	2	2	3	2	2	2	4	3	3	4	4	3	4	4	3	3	4	4	3	4	4	4	2	3	3	3	3	3	3	3	3	3	3	3	3	3	3	4	4
2	3	2	2	1	3	3	2	1	2	2	1	3	1	2	2	2	3	3	3	3	3	3	3	3	3	3	3	3	3	3	3	3	3	3	3	3	3	3	3	3	3	3	3	3	3	3	3	3	3
2	2	1	2	3	2	3	3	1	2	1	2	1	1	2	2	2	3	3	4	4	3	3	3	4	3	3	4	4	4	3	3	3	3	3	3	3	3	2	2	2	2	2	2	2	2	1	1	1	2
2	1	1	1	3	5	3	2	1	1	2	2	2	2	2	1	2	3	3	3	4	3	2	4	3	2	4	3	2	2	3	2	3	3	3	2	3	3	3	3	3	3	3	3	3	3	3	3	2	3
2	2	2	2	1	4	3	4	1	2	2	2	2	2	2	2	2	5	5	5	5	4	5	5	5	4	5	5	5	4	4	5	5	5	5	5	5	5	4	4	4	4	4	4	4	4	3	3	4	4
2	2	2	1	1	4	3	2	1	2	2	1	1	3	2	2	2	4	5	4	4	4	4	4	4	4	4	4	4	4	4	4	4	4	4	4	4	4	3	4	4	4	4	4	4	4	4	4	4	4
2	1	1	2	3	5	3	2	1	1	2	2	1	2	1	2	1	3	4	3	4	3	3	3	1	4	4	3	3	2	3	2	2	3	3	3	3	3	2	1	1	2	2	2	2	2	2	2	3	3
2	1	2	2	1	5	3	2	1	2	2	2	2	2	2	2	2	4	4	4	4	4	3	2	4	2	4	4	3	4	5	3	3	3	3	3	3	3	3	3	3	3	3	3	3	3	2	3	3	3
2	4	2	1	1	4	3	1	1	2	2	2	2	4	2	2	2	5	5	5	5	5	5	5	5	5	5	5	5	5	5	5	5	5	5	5	5	5	4	4	4	4	4	4	4	4	4	4	4	4
2	1	3	2	1	4	3	3	1	2	2	1	2	2	2	2	1	4	4	4	4	4	4	4	4	4	4	4	4	4	4	4	4	4	4	4	4	4	3	3	3	3	3	3	3	3	3	3	3	3
2	1	2	2	1	1	3	2	1	2	2	2	1	1	2	2	2	3	3	3	3	3	3	3	3	3	3	3	3	3	3	3	3	3	3	3	3	3	2	2	2	2	3	2	4	3	2	2	2	2
2	1	3	2	1	5	3	1	1	2	2	2	2	2	2	2	2	4	5	5	5	4	4	4	4	4	4	4	4	4	4	4	4	4	4	4	4	4	3	4	4	4	4	4	4	4	4	4	4	4
2	4	2	2	3	4	3	2	1	1	2	2	2	2	2	1	2	3	4	4	4	4	4	4	3	4	4	4	3	4	4	4	4	4	3	4	4	4	3	3	3	3	4	3	3	3	2	3	3	3
2	4	2	1	3	4	3	2	1	2	2	2	2	2	2	2	2	4	4	4	4	4	4	4	3	4	4	4	4	4	4	4	4	4	4	4	4	4	3	3	3	3	3	3	3	3	3	3	3	3
2	3	2	2	3	3	3	2	1	2	2	2	2	2	2	1	2	3	4	4	4	4	4	3	4	3	3	3	3	3	4	4	4	2	2	2	1	1	3	3	3	3	4	3	3	4	3	3	4	4
2	2	2	1	1	4	3	2	1	2	2	2	2	2	2	2	2	3	4	4	4	4	4	4	4	3	4	4	4	4	4	4	4	4	4	4	4	4	3	3	3	3	3	3	3	3	3	3	3	3
2	3	2	1	1	2	3	2	1	2	2	2	1	3	2	2	2	4	4	4	4	4	4	4	4	3	4	4	4	5	4	4	4	4	4	4	4	4	3	3	3	3	3	3	3	3	3	3	3	3
2	2	3	2	3	4	3	1	1	2	1	2	1	3	2	2	2	4	4	4	4	4	4	3	3	4	3	3	3	3	4	4	4	3	4	3	4	3	3	3	3	3	3	3	2	3	3	2	3	3
2	2	3	2	1	2	2	3	1	2	2	2	1	2	2	1	2	3	3	3	3	3	3	3	3	3	3	3	3	3	3	3	3	3	3	3	3	3	3	3	3	3	3	3	3	3	3	3	2	3
2	3	2	1	3	3	3	2	1	1	2	2	1	2	2	2	2	4	4	4	4	4	4	4	4	4	3	4	4	4	3	3	4	4	3	3	3	4	3	3	3	3	3	2	3	3	3	3	3	3
2	3	2	2	1	3	3	2	1	2	1	2	2	1	2	2	2	2	4	2	2	3	3	3	2	1	3	3	2	2	3	3	3	2	2	3	2	3	2	2	3	2	2	3	3	4	2	2	3	3
2	1	2	2	3	4	3	1	1	2	2	1	2	2	2	1	2	4	3	4	3	4	4	4	4	4	3	2	4	4	4	3	4	4	4	4	3	3	3	3	3	2	3	3	3	2	2	3	3	3
2	2	1	1	3	4	3	4	1	2	2	1	1	2	2	2	2	2	3	3	3	3	3	3	3	3	3	3	2	3	3	3	3	3	3	3	3	3	3	3	3	3	3	3	3	3	3	3	3	3
2	1	1	2	3	5	3	2	1	2	2	2	2	1	2	2	2	3	3	2	3	3	3	3	3	3	3	3	3	3	3	3	3	2	2	2	2	2	3	3	3	3	3	3	3	3	2	2	4	3
2	1	2	2	1	5	3	2	1	2	2	2	2	3	2	2	2	4	4	4	4	4	4	4	4	3	4	4	4	4	4	4	4	4	4	4	4	4	2	3	3	4	3	3	3	3	2	2	3	2
2	2	1	1	1	2	3	3	1	2	2	2	1	3	2	2	2	5	5	5	5	5	5	5	5	5	5	5	5	5	5	5	5	5	5	5	5	5	4	4	4	4	4	4	4	4	4	4	4	4
2	2	2	2	2	2	3	1	1	2	2	1	1	2	2	2	2	4	3	4	3	3	3	4	3	3	4	3	3	4	3	4	4	3	4	4	3	3	3	3	3	3	3	3	3	3	2	2	3	3
2	1	1	1	2	1	4	2	1	2	1	2	2	2	1	1	1	1	1	1	1	3	3	3	4	3	2	4	4	3	3	4	4	3	1	1	1	1	1	1	1	1	1	1	1	1	1	1	1	1
1	3	2	2	2	3	3	2	1	2	2	2	2	3	2	2	2	4	4	4	4	4	4	4	4	4	4	4	4	4	4	4	4	4	4	4	4	4	4	4	4	4	4	4	4	4	4	4	4	4
1	1	2	2	2	5	3	2	1	1	2	2	2	2	2	2	2	4	4	4	4	4	4	4	4	4	4	4	4	4	3	4	4	3	4	4	4	4	3	3	3	3	3	3	3	3	3	3	3	3
2	2	1	1	2	4	3	2	1	2	2	2	2	2	2	2	2	3	4	4	4	3	4	4	3	4	4	4	4	3	4	4	4	4	3	3	4	4	3	3	2	3	3	3	4	3	2	3	4	3
2	2	2	2	2	4	3	2	1	2	1	2	1	2	2	2	1	3	3	3	3	3	3	3	3	3	3	3	3	3	3	3	3	3	3	3	3	3	3	3	3	3	3	3	3	3	3	3	3	3
2	3	1	2	1	3	2	3	1	2	2	2	2	3	2	2	2	1	1	4	1	1	1	1	1	1	1	1	1	3	3	3	3	1	3	3	1	1	2	3	3	3	3	3	3	3	3	3	3	3
2	2	2	2	1	4	3	2	1	1	2	2	1	1	2	2	2	4	4	4	4	4	4	4	4	4	4	4	4	4	4	4	4	4	4	4	4	4	3	3	4	3	3	4	4	4	3	3	4	4
2	2	2	2	2	4	3	1	1	2	2	2	1	2	2	2	2	3	4	4	4	3	4	4	3	3	3	3	3	4	3	3	3	2	3	3	3	3	3	2	3	3	3	3	3	2	3	3	3	3
2	2	1	1	2	4	3	2	1	2	2	1	1	3	2	2	2	3	3	3	3	3	4	4	3	2	2	2	2	3	3	3	3	2	2	2	2	2	3	3	3	3	3	3	3	3	3	2	4	4
1	1	2	2	1	5	3	2	1	2	1	2	1	1	2	2	2	5	5	5	5	5	5	5	5	5	5	5	5	5	5	5	5	5	5	5	5	5	4	4	4	4	4	4	4	4	4	4	4	4
2	1	1	1	1	5	2	2	1	2	2	2	2	2	2	2	2	4	4	4	4	4	4	4	4	3	4	4	4	4	4	4	4	3	4	3	3	3	3	3	3	3	3	3	3	3	3	3	3	3
2	2	2	2	2	4	3	3	1	2	2	2	2	2	2	1	2	4	4	4	4	4	4	4	4	3	3	3	3	4	4	4	3	4	5	4	3	4	4	3	3	3	3	3	3	3	4	3	4	3
2	1	1	2	2	5	4	2	1	1	2	2	1	2	2	1	1	4	3	3	2	3	4	4	3	2	2	2	3	3	4	2	4	2	4	3	3	4	2	3	2	2	3	2	3	2	3	2	3	2
2	2	1	2	1	2	2	2	1	2	2	2	1	2	2	2	2	4	4	4	4	4	4	4	4	4	4	4	4	4	4	4	4	4	4	4	4	4	2	3	3	2	3	3	3	3	3	2	3	3
2	2	3	1	1	4	2	2	1	2	2	2	1	4	2	2	2	4	4	5	4	5	5	4	4	4	4	5	4	4	4	4	4	4	4	4	4	4	3	3	3	3	3	3	3	4	3	3	4	3
2	2	1	2	2	2	3	3	1	1	2	2	1	2	2	2	2	5	3	5	5	2	5	5	5	5	5	5	5	5	5	5	5	5	5	5	5	5	4	4	4	4	4	4	4	4	4	4	4	4
2	2	2	1	2	4	3	1	1	2	2	2	2	3	2	2	2	5	5	4	5	5	5	5	5	5	5	5	5	5	5	5	5	5	5	5	5	5	4	4	4	4	4	4	4	4	4	4	4	4
2	3	3	2	1	3	3	2	1	2	2	2	2	2	2	2	2	3	4	3	3	3	3	4	3	3	3	2	2	2	3	3	3	4	4	3	3	4	3	3	3	3	3	3	3	3	3	3	3	3
2	2	1	2	3	5	3	2	1	2	2	2	1	2	2	2	2	4	2	4	4	4	4	4	4	4	4	4	4	4	4	4	4	4	4	3	4	4	4	4	3	4	3	3	3	2	3	3	3	3
2	1	2	1	1	5	3	1	1	2	2	2	2	3	2	2	2	3	3	3	3	3	4	4	4	2	4	3	4	4	4	2	2	4	4	3	4	3	4	4	3	3	4	4	2	3	2	3	4	4
2	1	1	2	1	5	3	3	1	2	2	2	2	1	2	2	2	4	4	4	4	4	3	3	4	3	3	4	3	3	3	3	3	4	4	4	4	4	3	3	3	3	3	4	4	3	4	4	4	4
2	3	2	2	2	2	3	1	1	2	2	2	1	3	2	1	2	4	4	4	4	4	4	4	4	4	4	4	4	4	4	4	4	4	4	4	4	4	3	3	3	3	3	3	3	2	2	3	3	3
2	2	3	2	1	2	3	2	1	2	2	2	2	2	2	2	2	4	4	4	4	4	2	4	4	4	4	4	4	4	4	4	4	4	4	3	4	4	2	3	3	3	3	3	3	3	3	3	3	3
2	1	2	2	1	3	3	2	1	2	2	1	2	3	2	2	2	4	4	4	4	4	4	4	4	4	4	4	4	4	4	4	4	4	4	4	4	4	3	3	3	3	3	3	3	3	3	3	3	3
2	2	3	2	1	4	3	2	1	2	2	2	1	2	2	2	2	4	4	4	4	4	4	4	4	3	3	4	3	4	3	4	3	4	3	4	3	4	3	2	3	3	3	3	3	3	3	3	3	3
2	1	3	1	1	1	3	2	1	1	1	2	1	2	2	2	1	3	4	4	4	4	4	4	4	4	4	4	4	4	4	4	4	4	4	4	4	4	3	3	3	3	3	3	3	3	3	3	3	3
2	2	3	2	2	4	3	4	1	2	2	2	1	2	2	2	2	5	5	5	5	5	5	5	5	5	5	5	5	5	5	5	5	5	5	5	5	5	4	4	4	4	4	4	4	4	4	4	4	4
2	1	1	1	2	3	3	1	1	1	1	2	2	3	2	2	2	4	4	4	5	4	5	5	3	4	4	4	4	3	4	4	4	3	4	5	5	5	4	4	4	4	4	4	4	4	4	4	4	4
2	2	3	2	2	2	3	3	1	2	2	2	2	2	2	2	2	4	4	5	4	4	4	4	4	4	4	4	4	4	4	4	4	4	4	4	4	4	3	3	2	4	3	3	3	3	2	3	4	3
2	2	1	1	2	4	3	1	1	2	2	2	3	2	2	2	2	3	3	3	3	3	3	4	4	3	3	3	3	3	3	3	3	3	3	3	3	3	3	3	3	3	3	3	3	3	3	3	3	3
2	1	3	1	1	1	3	3	1	2	2	2	2	2	2	2	2	4	4	4	4	4	4	4	4	4	4	4	4	4	4	4	4	4	4	4	4	4	3	3	3	3	3	3	3	3	3	3	3	3
2	2	3	1	1	2	3	2	1	2	2	1	2	3	2	2	2	2	2	3	3	3	3	3	4	2	3	4	2	4	3	3	2	1	1	3	1	3	4	4	3	2	4	4	3	4	2	2	4	2
2	2	1	1	2	5	3	2	1	2	2	2	1	3	2	2	2	4	4	4	4	4	4	4	4	4	4	4	4	4	4	4	4	4	4	4	4	4	3	3	3	3	3	3	3	3	3	3	3	3
2	1	3	2	1	4	3	2	1	2	2	2	3	2	2	1	2	3	3	3	3	3	3	3	3	3	3	3	3	3	3	3	3	3	3	3	3	3	3	3	3	3	2	3	3	3	2	2	3	2
2	1	2	2	3	5	3	2	1	2	2	2	1	2	1	2	2	4	4	4	4	4	4	4	4	3	4	4	4	4	4	4	4	4	4	4	4	4	4	4	4	3	4	4	3	3	3	3	4	3
2	1	1	2	2	5	3	1	1	1	2	2	1	1	2	2	2	5	5	5	5	4	5	5	5	3	3	4	4	5	4	4	5	3	3	3	3	3	3	4	4	1	1	3	4	2	3	3	4	4
2	1	1	1	1	5	3	3	1	2	2	2	2	2	2	2	1	4	4	4	4	4	4	4	4	4	4	4	4	4	4	4	4	4	4	4	4	4	3	3	3	3	3	3	3	3	3	3	3	3
2	2	2	1	2	2	3	1	1	2	2	1	2	3	2	1	2	5	3	3	4	3	2	3	3	3	3	3	3	3	3	2	3	3	3	2	3	3	3	3	3	2	2	3	3	2	3	3	3	3
2	1	1	2	2	4	3	1	1	2	1	2	1	1	2	2	2	4	4	4	4	4	4	4	4	4	4	4	4	4	4	4	4	4	4	4	4	4	3	3	3	3	3	3	3	3	3	3	3	3
2	2	2	1	2	4	3	2	1	2	2	2	2	3	2	2	2	4	4	4	4	3	3	3	3	4	3	3	3	3	4	4	4	3	4	3	3	3	3	4	4	4	4	3	3	3	3	2	3	3
2	2	2	2	1	4	3	3	1	2	2	2	1	2	2	2	2	4	4	3	4	3	3	3	3	3	3	3	3	3	3	3	3	3	3	3	3	3	3	2	3	3	3	3	3	3	3	3	3	3
2	1	3	2	1	1	3	1	1	2	2	2	3	1	2	1	2	3	3	3	3	3	3	3	3	3	3	3	3	3	3	3	3	3	3	3	3	3	3	3	3	3	4	4	3	3	3	4	4	3
2	3	1	2	1	3	3	2	1	2	2	2	1	3	2	2	2	3	3	3	3	3	3	4	4	2	4	3	2	4	4	4	3	3	3	2	3	3	3	3	4	4	3	4	3	4	4	3	4	4
2	1	2	2	1	5	3	1	1	1	2	1	1	3	1	2	1	2	2	2	2	2	3	2	4	2	2	2	2	2	4	3	2	2	2	2	2	2	1	2	2	2	2	2	2	2	1	3	2	2
2	4	1	2	2	4	3	2	1	2	2	2	2	3	2	2	2	4	4	4	4	4	4	4	4	4	4	4	4	4	4	4	4	4	4	4	4	4	3	3	3	2	3	3	3	3	4	3	3	3
2	1	3	2	3	1	3	2	1	2	2	2	1	3	2	2	2	4	4	4	4	3	4	4	3	3	4	4	4	4	4	4	4	4	4	4	4	4	4	4	3	3	3	3	2	3	3	2	4	3
2	4	1	1	2	4	3	1	1	2	2	2	3	3	2	2	2	4	4	3	4	3	5	4	4	4	4	4	3	5	4	4	3	3	4	4	4	3	3	3	3	3	3	3	2	2	3	3	4	2
2	2	3	2	2	3	3	2	1	2	2	2	2	2	2	2	2	4	3	3	4	3	4	4	4	4	4	4	4	4	4	3	3	3	3	3	4	3	3	3	3	3	3	3	2	3	3	3	3	3
2	2	2	2	1	4	2	2	1	2	2	2	1	2	2	2	2	3	3	3	3	3	3	3	3	3	3	3	3	3	3	3	3	3	3	3	3	3	3	3	3	2	3	3	3	3	3	3	3	3
1	2	3	2	3	2	3	1	1	2	2	2	1	2	2	2	2	5	5	5	5	5	5	5	5	5	5	5	5	5	5	5	5	4	5	4	5	4	4	4	4	4	4	4	4	4	4	4	4	4
2	2	2	2	1	2	3	1	1	2	2	2	1	1	2	2	2	5	4	4	4	4	3	3	3	2	4	4	4	4	3	3	3	4	4	4	4	4	4	3	3	3	3	3	3	3	3	2	3	3
2	3	1	2	1	3	3	2	1	2	2	2	2	2	2	2	1	5	5	5	4	4	4	4	4	2	4	4	4	4	4	4	4	4	4	4	4	4	3	3	3	3	3	3	3	3	3	3	3	3
2	2	2	1	3	3	3	2	1	2	2	2	1	2	2	2	2	5	5	5	5	5	5	3	3	3	3	3	3	4	4	3	3	3	3	3	3	3	4	4	4	3	4	4	4	4	4	3	3	3
2	4	2	2	1	4	3	2	1	2	2	1	2	2	1	1	1	4	4	4	4	4	4	4	3	3	4	3	4	4	4	4	4	3	3	3	4	4	4	4	4	4	4	4	4	4	4	4	4	4
2	2	3	1	2	4	3	2	1	2	2	2	1	2	2	2	2	4	4	4	4	4	4	4	4	4	4	4	4	4	4	4	4	4	4	4	4	4	3	3	3	3	3	3	3	3	3	3	3	3
2	2	3	2	2	3	3	2	1	2	1	2	1	2	2	2	2	4	4	4	4	4	4	4	4	4	4	4	4	4	4	4	4	4	4	4	4	4	3	3	4	3	3	3	3	3	3	3	3	3
2	1	1	2	2	5	3	2	1	1	2	2	2	3	2	2	2	2	3	4	3	4	4	3	3	4	4	4	4	4	4	4	4	4	4	4	4	3	3	3	3	3	3	3	3	3	1	3	4	4
2	2	1	1	1	4	3	3	1	2	2	2	1	2	2	2	2	4	4	4	4	4	4	4	4	4	4	4	4	4	4	4	4	4	4	4	4	4	3	4	4	4	4	4	4	4	3	3	4	4
2	3	3	2	1	3	3	1	1	2	2	2	1	3	2	2	2	4	4	4	4	4	4	4	4	4	4	4	4	4	4	4	4	4	4	4	4	4	4	4	4	4	4	4	4	4	4	4	4	4
2	1	1	2	1	5	3	2	1	2	2	2	2	2	2	2	2	3	4	4	4	4	4	4	4	4	4	4	4	4	3	4	4	3	4	4	4	4	3	3	3	3	3	3	3	3	3	3	3	3
2	2	3	1	1	4	3	2	1	2	2	1	2	2	2	2	2	4	4	4	4	3	4	4	3	4	4	4	4	3	4	4	4	4	3	3	4	4	3	3	2	3	3	3	4	3	2	3	4	3
2	2	2	2	2	4	3	2	1	2	1	2	2	2	2	2	2	3	3	3	3	3	3	3	3	3	3	3	3	3	3	3	3	3	3	3	3	3	3	3	3	3	3	3	3	3	3	3	3	3
2	3	3	2	3	3	2	3	1	2	2	2	1	2	2	1	2	1	1	4	1	1	1	1	1	1	1	1	1	3	3	3	3	1	3	3	1	1	2	3	3	3	3	3	3	3	3	3	3	3
2	2	3	2	3	4	3	1	1	2	2	2	1	2	2	2	2	4	4	4	4	4	4	4	4	4	4	4	4	4	4	4	4	4	4	4	4	4	3	3	4	3	3	4	4	4	3	3	4	4
2	4	1	2	2	4	3	1	1	2	2	2	1	2	2	2	2	3	4	4	4	3	4	4	3	3	3	3	3	4	3	3	3	2	3	3	3	3	3	2	3	3	3	3	3	2	3	3	3	3
2	4	2	1	2	4	3	2	1	2	2	1	1	3	2	2	2	3	3	3	3	3	4	4	3	2	2	2	2	3	3	3	3	2	2	2	2	2	3	3	3	3	3	3	3	3	3	2	4	4
2	1	2	2	2	5	3	2	1	2	1	2	1	1	2	2	2	5	5	5	5	5	5	5	5	5	5	5	5	5	5	5	5	5	5	5	5	5	4	4	4	4	4	4	4	4	4	4	4	4
2	1	1	1	2	5	2	2	1	2	2	1	1	2	2	2	2	4	4	4	4	4	4	4	4	3	4	4	4	4	4	4	4	3	4	3	3	3	3	3	3	3	3	3	3	3	3	3	3	3
2	4	2	2	2	4	3	2	1	1	2	2	2	2	2	1	2	4	4	4	4	4	4	4	4	3	3	3	3	4	4	4	3	4	5	4	3	4	4	3	3	3	3	3	3	3	4	3	4	3
2	1	1	1	2	5	4	2	1	2	1	2	1	2	2	1	1	5	3	3	2	3	4	4	3	2	2	2	3	3	4	2	4	2	4	3	3	4	2	3	2	2	3	2	3	2	3	2	3	2
2	2	2	2	1	2	2	1	1	2	2	2	3	2	2	2	2	4	4	4	4	4	4	4	4	4	4	4	4	4	4	4	4	4	4	4	4	4	2	3	3	2	3	3	3	3	3	2	3	3
2	4	1	2	3	4	2	2	1	2	1	2	1	4	2	2	2	4	4	5	4	5	5	4	4	4	4	5	4	4	4	4	4	4	4	4	4	4	3	3	3	3	3	3	3	4	3	3	4	3
2	2	2	2	1	4	3	1	1	2	2	2	1	2	2	2	2	5	5	5	5	5	5	5	5	5	5	5	5	5	5	5	5	5	5	5	5	5	4	4	4	4	4	4	4	4	4	4	4	4
2	2	3	2	1	2	3	3	1	2	2	2	2	3	2	2	2	5	5	5	5	5	5	5	5	5	5	5	5	5	5	5	5	5	5	5	5	5	4	4	4	4	4	4	4	4	4	4	4	4
2	3	2	1	2	3	3	1	1	1	2	2	2	2	2	2	2	3	4	3	3	3	3	4	3	3	3	2	2	2	3	3	3	4	4	3	3	4	3	3	3	3	3	3	3	3	3	3	3	3
1	2	3	2	2	2	3	3	1	2	2	2	1	2	2	2	2	4	4	4	4	4	4	4	4	4	4	4	4	4	4	4	4	4	4	3	4	4	4	4	3	4	3	3	3	2	3	3	3	3
2	1	1	2	1	5	3	3	1	2	2	1	2	3	2	2	2	3	3	3	3	3	4	4	4	2	4	3	4	4	4	2	2	4	4	3	4	3	4	4	3	3	4	4	2	3	2	3	4	4
2	1	2	2	1	3	3	2	1	2	2	2	1	1	2	1	2	4	4	4	4	4	3	3	4	3	3	4	3	3	3	3	3	4	4	4	4	4	3	3	3	3	3	4	4	3	4	4	4	4
2	1	2	2	1	3	3	1	1	2	2	2	1	3	2	2	2	4	4	4	4	4	4	4	4	4	4	4	4	4	4	4	4	4	4	4	4	4	3	3	3	3	3	3	3	2	2	3	3	3
2	2	1	2	2	4	3	1	1	2	2	2	2	2	2	2	2	4	4	4	4	4	2	4	4	4	4	4	4	4	4	4	4	4	4	3	4	4	2	3	3	3	3	3	3	3	3	3	3	3
2	1	2	1	1	1	3	2	1	2	2	2	2	3	2	2	2	3	4	4	4	4	4	4	4	4	4	4	4	4	4	4	4	4	4	4	4	4	3	3	3	3	3	3	3	3	3	3	3	3
2	2	1	2	2	2	3	3	1	2	2	2	3	2	2	2	2	4	4	4	4	4	4	4	4	3	3	4	3	4	3	4	3	4	3	4	3	4	3	2	3	3	3	3	3	3	3	3	3	3
2	1	3	1	1	1	3	1	1	1	2	2	1	2	2	2	2	4	4	4	4	4	4	4	4	4	4	4	4	4	4	4	4	4	4	4	4	4	3	3	3	3	3	3	3	3	3	3	3	3
2	4	2	1	2	4	3	3	1	2	2	2	2	2	2	2	2	5	5	5	5	5	5	5	5	5	5	5	5	5	5	5	5	5	5	5	5	5	4	4	4	4	4	4	4	4	4	4	4	4
2	1	3	2	2	3	3	2	1	2	2	2	3	3	2	2	1	4	4	4	5	4	5	5	3	4	4	4	4	3	4	4	4	3	4	5	5	5	4	4	4	4	4	4	4	4	4	4	4	4
2	2	2	1	1	4	3	1	1	2	1	2	2	2	2	1	2	5	4	5	4	4	4	4	4	4	4	4	4	4	4	4	4	4	4	4	4	4	3	3	2	4	3	3	3	3	2	3	4	3
2	2	3	2	1	5	3	1	1	2	2	2	1	2	2	2	2	3	3	3	3	3	3	4	4	3	3	3	3	3	3	3	3	3	3	3	3	3	3	3	3	3	3	3	3	3	3	3	3	3
2	1	1	1	1	1	3	2	1	1	2	1	1	2	2	2	2	4	4	4	4	4	4	4	4	4	4	4	4	4	4	4	4	4	4	4	4	4	3	3	3	3	3	3	3	3	3	3	3	3
2	2	3	2	2	2	3	1	1	1	2	2	3	3	2	2	2	2	2	3	3	3	3	3	4	2	3	4	2	4	3	3	2	1	1	3	1	3	4	4	3	2	4	4	3	4	2	2	4	2
2	2	2	1	2	2	3	1	1	2	2	2	2	3	2	2	2	4	4	4	4	4	4	4	4	4	4	4	4	4	4	4	4	4	4	4	4	4	3	3	3	3	3	3	3	3	3	3	3	3
2	1	1	2	2	4	3	2	1	2	2	1	3	3	2	2	2	3	3	3	3	3	3	3	3	3	3	3	3	3	3	3	3	3	3	3	3	3	3	3	3	3	2	3	3	3	2	2	3	2
2	1	3	2	1	1	3	1	1	2	2	2	3	2	1	2	2	4	4	4	4	4	4	4	4	3	4	4	4	4	4	4	4	4	4	4	4	4	4	4	4	3	4	4	3	3	3	3	4	3
2	1	1	1	1	1	3	2	1	2	2	2	1	1	2	2	2	5	5	5	5	4	5	5	5	3	3	4	4	5	4	4	5	3	3	3	3	3	3	4	4	1	1	3	4	2	3	3	4	4
2	1	1	2	1	3	3	1	1	2	2	2	2	2	2	2	2	4	4	4	4	4	4	4	4	4	4	4	4	4	4	4	4	4	4	4	4	4	3	3	3	3	3	3	3	3	3	3	3	3
2	2	2	1	1	5	3	3	1	2	2	2	2	3	2	2	2	4	3	3	4	3	2	3	3	3	3	3	3	3	3	2	3	3	3	2	3	3	3	3	3	2	2	3	3	2	3	3	3	3
2	1	1	2	2	3	3	2	1	2	1	2	1	1	2	2	2	5	4	4	4	4	4	4	4	4	4	4	4	4	4	4	4	4	4	4	4	4	3	3	3	3	3	3	3	3	3	3	3	3
2	4	2	2	2	4	3	2	1	1	2	2	2	3	2	2	2	4	4	4	4	3	3	3	3	4	3	3	3	3	4	4	4	3	4	3	3	3	3	4	4	4	4	3	3	3	3	2	3	3
2	2	1	2	1	4	3	1	1	2	2	1	3	2	2	1	2	4	4	3	4	3	3	3	3	3	3	3	3	3	3	3	3	3	3	3	3	3	3	2	3	3	3	3	3	3	3	3	3	3
2	1	2	4	3	1	3	2	1	2	2	2	3	1	2	2	2	3	3	3	3	3	3	3	3	3	3	3	3	3	3	3	3	3	3	3	3	3	3	3	3	3	4	4	3	3	3	4	4	3
2	2	1	2	1	2	1	1	1	2	2	2	1	2	2	2	2	4	4	4	4	4	4	4	4	4	4	4	4	4	4	4	4	4	4	3	4	4	4	4	3	4	3	3	3	2	3	3	3	3
2	1	2	2	2	5	3	2	1	2	2	1	2	3	2	2	1	3	3	3	3	3	4	4	4	2	4	3	4	4	4	2	2	4	4	3	4	3	4	4	3	3	4	4	2	3	2	3	4	4
2	1	1	2	2	3	3	1	1	2	2	2	2	1	2	2	2	4	4	4	4	4	3	3	4	3	3	4	3	3	3	3	3	4	4	4	4	4	3	3	3	3	3	4	4	3	4	4	4	4
2	3	1	1	1	3	3	2	1	2	2	2	3	3	2	2	2	4	4	4	4	4	4	4	4	4	4	4	4	4	4	4	4	4	4	4	4	4	3	3	3	3	3	3	3	2	2	3	3	3
2	2	1	2	1	2	3	2	1	2	2	2	2	2	2	2	2	4	4	4	4	4	2	4	4	4	4	4	4	4	4	4	4	4	4	3	4	4	2	3	3	3	3	3	3	3	3	3	3	3
2	1	2	2	1	1	3	2	1	2	2	2	2	3	2	1	2	4	4	4	4	4	4	4	4	4	4	4	4	4	4	4	4	4	4	4	4	4	3	3	3	3	3	3	3	3	3	3	3	3
2	2	1	1	3	5	3	1	1	1	2	2	1	2	2	2	2	4	4	4	4	4	4	4	4	3	3	4	3	4	3	4	3	4	3	4	3	4	3	2	3	3	3	3	3	3	3	3	3	3
2	1	2	2	1	5	3	2	1	2	2	2	1	2	2	2	1	4	4	4	4	4	4	4	4	4	4	4	4	4	4	4	4	4	4	4	4	4	3	3	3	3	3	3	3	3	3	3	3	3
2	2	2	1	2	4	3	1	1	2	2	1	1	2	2	2	2	5	5	5	5	5	5	5	5	5	5	5	5	5	5	5	5	5	5	5	5	5	4	4	4	4	4	4	4	4	4	4	4	4
2	1	2	2	2	4	3	1	1	2	2	2	2	3	2	2	2	4	4	4	5	4	5	5	3	4	4	4	4	3	4	4	4	3	4	5	5	5	4	4	4	4	4	4	4	4	4	4	4	4
2	2	3	1	2	2	3	1	1	2	1	2	2	2	2	2	2	4	4	5	4	4	4	4	4	4	4	4	4	4	4	4	4	4	4	4	4	4	3	3	2	4	3	3	3	3	2	3	4	3
2	2	1	1	1	2	3	1	1	2	2	2	2	2	2	1	2	3	3	3	3	3	3	4	4	3	3	3	3	3	3	3	3	3	3	3	3	3	3	3	3	3	3	3	3	3	3	3	3	4
2	1	2	2	2	1	1	2	1	2	2	1	1	2	2	2	2	4	4	4	4	4	4	4	4	4	4	4	4	4	4	4	4	4	4	4	4	4	3	3	3	3	3	3	3	3	3	3	3	3
2	2	1	1	2	4	3	1	1	1	2	2	1	3	2	2	2	2	2	3	3	3	3	3	4	2	3	4	2	4	3	3	2	1	1	3	1	3	4	4	3	2	4	4	3	4	2	2	4	2
2	2	2	1	1	2	3	2	1	2	2	2	2	3	2	2	2	4	4	4	4	4	4	4	4	4	4	4	4	4	4	4	4	4	4	4	4	4	3	3	3	3	3	3	3	3	3	3	3	3
2	1	2	2	1	1	3	3	1	2	2	2	1	3	2	2	2	3	3	3	3	3	3	3	3	3	3	3	3	3	3	3	3	3	3	3	3	3	3	3	3	3	2	3	3	3	2	2	3	2
2	1	1	2	1	3	3	1	1	2	2	2	1	2	1	2	2	4	4	4	4	4	4	4	4	3	4	4	4	4	4	4	4	4	4	4	4	4	4	4	4	3	4	4	3	3	3	3	4	3
2	1	2	1	2	5	3	3	1	2	2	2	1	1	2	2	2	5	5	5	5	4	5	5	5	3	3	4	4	5	4	4	5	3	3	3	3	3	3	4	4	1	1	3	4	2	3	3	4	4
2	1	1	2	2	2	3	2	1	1	2	1	1	1	2	2	2	4	4	4	4	4	4	4	4	4	4	4	4	4	4	4	4	4	4	4	4	4	3	3	3	3	3	3	3	3	3	3	3	3
1	3	2	2	2	3	3	1	1	2	2	2	2	2	2	2	2	4	5	5	4	4	5	4	5	4	4	5	4	4	5	5	5	4	5	5	5	4	4	4	3	4	4	4	4	4	2	4	4	3
2	3	2	1	1	3	3	3	1	2	2	2	1	1	2	2	2	3	3	3	3	3	4	3	3	3	3	3	3	3	3	3	3	3	3	3	3	3	2	3	2	2	2	3	3	3	3	2	3	2
2	2	1	1	1	4	3	3	1	2	2	2	1	2	2	1	2	4	4	4	4	4	4	4	3	4	4	3	3	4	4	4	4	4	4	4	4	4	3	3	2	2	3	3	3	3	3	3	4	3
2	1	1	2	2	1	3	2	1	2	2	2	1	1	2	2	2	5	5	5	5	5	5	5	5	5	5	5	5	5	5	5	5	5	5	5	5	5	4	4	4	4	4	4	4	4	4	4	4	4
2	1	2	1	2	5	3	2	1	2	2	2	1	2	1	2	1	4	4	4	4	4	4	4	4	4	4	4	4	4	4	4	4	3	4	4	4	4	3	3	3	3	3	3	3	3	3	3	3	3
2	2	1	2	2	2	3	1	1	2	1	2	2	3	2	2	2	4	4	4	4	4	4	4	3	3	4	4	4	4	4	4	4	3	4	3	3	4	4	2	4	3	4	4	4	3	3	3	3	3
2	2	1	1	1	4	3	1	1	1	2	2	3	2	2	2	2	4	4	4	4	4	4	4	4	4	4	4	4	4	4	4	4	4	4	4	4	4	3	3	3	3	3	3	3	3	3	3	3	3
2	3	2	2	1	3	3	2	1	1	2	2	1	3	2	2	2	4	4	4	4	4	4	4	4	3	3	3	3	3	3	3	3	3	3	3	3	3	3	4	4	4	4	3	4	4	3	3	3	3
2	2	1	1	1	2	3	3	1	2	2	2	2	2	2	2	2	4	4	4	4	4	4	4	4	4	4	4	4	4	4	4	4	4	4	4	4	4	3	3	3	3	3	3	3	3	3	3	3	3
1	1	1	1	2	3	3	2	1	2	2	2	2	3	2	2	2	4	4	4	4	4	4	3	4	4	4	4	4	4	4	4	4	3	4	4	4	4	3	3	3	3	3	3	3	3	3	3	3	3
2	1	2	2	2	1	3	1	1	2	2	1	2	1	2	2	2	3	4	4	3	3	3	3	3	3	3	3	3	3	3	3	3	3	2	2	4	2	3	3	2	3	2	2	3	2	3	2	3	3
2	2	2	2	2	4	3	1	1	2	2	2	3	2	2	2	2	3	5	4	3	3	4	3	3	3	3	3	4	3	3	3	3	3	3	4	3	4	3	3	3	3	3	3	3	3	3	3	2	3
2	1	1	1	1	1	3	1	1	2	2	2	1	2	2	2	2	4	4	4	4	4	4	4	4	4	4	4	4	4	4	4	4	4	4	4	4	4	3	3	3	3	3	3	3	3	3	3	3	3
2	2	2	2	3	4	3	2	1	2	2	2	2	3	2	2	2	4	5	5	5	4	5	4	4	4	4	5	4	5	4	3	3	4	4	3	4	4	3	3	4	4	4	4	4	4	3	2	4	3
2	2	1	2	1	4	1	3	1	2	2	1	2	2	2	2	2	4	3	4	4	4	4	4	3	4	3	4	4	4	4	4	5	3	3	4	4	4	3	3	3	4	3	3	4	4	4	4	3	3
2	1	2	2	3	4	3	2	1	2	1	2	1	2	2	2	2	4	5	5	5	5	5	5	5	4	3	4	5	5	5	5	5	5	5	5	5	5	3	3	2	3	3	3	3	4	3	2	4	4
2	1	1	1	1	5	3	1	1	2	2	2	2	3	2	2	2	4	3	3	4	4	4	3	4	4	3	4	4	4	4	4	4	4	4	4	4	4	3	3	3	3	3	3	3	3	3	3	3	3
2	2	2	2	2	4	3	2	1	1	2	2	3	2	2	1	2	5	5	5	5	5	5	5	5	4	4	4	4	4	4	4	4	4	4	4	4	4	4	4	4	4	4	4	4	4	3	3	4	4
1	2	1	1	1	2	3	2	1	2	2	2	2	2	2	2	2	4	4	4	4	4	4	4	4	4	4	4	4	4	4	4	4	4	4	4	4	4	4	3	3	3	3	3	3	3	3	3	3	3
2	1	2	2	2	1	3	2	1	2	2	2	1	2	2	2	2	4	4	4	3	4	4	4	3	3	4	3	3	3	3	3	3	3	3	3	3	3	3	3	3	4	4	4	4	4	3	3	3	3
2	3	2	1	1	3	3	1	1	2	2	2	3	2	2	2	2	5	5	5	5	5	5	5	5	4	4	4	4	5	5	5	5	4	5	5	4	4	4	4	4	4	4	4	4	4	4	4	4	4
2	2	1	1	1	5	3	2	1	2	2	2	1	3	2	1	2	3	3	3	3	3	4	3	3	4	3	3	3	3	3	2	3	2	2	3	3	2	3	3	3	4	3	4	4	4	4	3	4	4
2	2	2	2	2	4	3	2	1	2	2	2	1	2	2	2	2	4	4	4	4	4	4	4	4	4	4	4	4	4	4	4	4	4	4	4	4	4	3	3	3	3	3	3	3	3	3	3	3	3
2	2	1	2	1	4	2	1	1	2	2	2	1	3	2	2	2	5	5	5	5	5	5	5	5	4	5	5	5	5	5	5	5	5	5	5	5	5	4	4	4	4	4	4	4	4	4	4	4	4
2	1	1	1	1	1	3	3	1	2	2	2	1	3	2	2	2	5	5	5	5	5	5	5	5	4	5	5	5	5	5	5	5	5	5	5	5	5	3	3	3	3	3	3	3	3	3	3	3	3
2	1	2	1	1	5	2	1	1	2	2	2	1	2	2	2	2	3	4	4	4	4	4	4	4	3	3	4	2	4	4	4	4	4	5	3	4	5	3	3	3	2	2	3	3	3	1	2	3	2
2	2	1	2	3	4	3	2	1	2	2	2	2	2	2	2	2	3	3	3	3	3	3	3	3	3	3	3	3	3	3	3	3	3	3	3	3	3	3	3	3	3	3	3	3	3	3	3	3	3
2	3	2	2	1	2	3	1	1	2	2	2	2	2	2	2	2	3	3	3	3	3	3	3	3	3	3	3	3	3	3	4	4	3	3	3	3	3	3	2	2	2	2	2	2	2	2	2	2	2
1	2	1	2	1	5	2	1	1	1	2	2	1	1	2	2	2	2	2	2	2	3	3	2	2	3	2	3	2	3	3	4	4	4	3	3	3	3	3	3	3	3	3	3	3	3	3	3	3	3
2	2	2	1	3	4	3	3	1	2	1	2	1	1	2	2	2	3	3	3	3	3	3	3	3	3	3	3	3	3	3	3	3	3	3	3	3	3	3	3	3	3	3	3	3	3	3	3	3	3
2	2	1	2	1	3	3	2	1	2	2	2	3	2	2	2	2	4	4	4	4	4	4	4	4	4	4	4	4	4	4	4	4	4	4	4	4	4	3	3	4	3	3	3	3	3	3	3	3	3
2	2	1	2	2	5	3	3	1	1	2	2	3	2	2	2	2	4	4	4	4	4	4	4	4	4	4	4	4	4	4	4	4	4	4	4	4	4	3	3	3	3	3	3	3	3	3	3	3	3
2	2	2	1	1	4	3	2	1	2	2	2	3	2	2	2	2	3	3	3	3	3	3	3	3	3	3	3	3	3	3	3	3	3	3	3	3	3	3	3	3	3	3	3	3	3	3	3	3	3
2	2	2	2	2	2	3	1	1	2	2	2	1	1	2	2	2	3	3	4	3	3	3	3	3	4	3	2	2	4	4	3	3	4	4	4	4	4	3	3	3	3	3	3	3	3	3	3	3	3
2	2	2	1	1	5	3	3	1	2	2	2	2	2	2	2	2	3	3	3	3	2	2	2	2	2	2	2	2	2	2	2	2	3	3	3	3	3	4	3	3	3	3	3	3	3	3	3	3	3
2	2	1	2	2	2	2	3	1	2	2	2	1	2	2	2	2	3	3	3	3	3	3	3	3	3	3	3	3	3	3	3	3	3	3	3	3	3	3	3	3	3	3	3	3	3	3	3	3	3
2	1	3	1	1	5	3	1	1	2	2	2	3	2	2	2	2	3	4	4	4	3	3	4	3	3	3	3	3	4	4	3	4	3	3	3	3	3	3	3	3	2	2	2	2	2	3	2	2	3
2	1	1	2	1	3	3	3	1	2	2	1	1	1	2	2	2	4	4	4	4	4	4	3	3	4	3	4	4	3	3	3	4	3	4	4	4	4	3	3	3	3	3	3	3	3	3	3	3	3
2	2	2	1	2	4	3	1	1	1	2	2	1	2	2	2	2	5	5	5	5	5	5	5	5	3	4	3	3	3	3	3	3	4	3	3	4	3	2	2	2	2	2	3	3	3	2	2	2	2
2	1	1	2	2	5	3	2	1	2	2	2	1	1	2	2	2	2	3	4	2	2	4	2	4	3	4	2	1	2	3	3	3	2	2	2	2	2	2	3	2	3	3	3	3	2	2	3	4	3
2	2	3	2	1	4	3	2	1	2	2	2	1	3	2	1	2	4	3	4	4	4	4	4	4	4	4	4	4	5	5	5	4	5	4	5	5	4	3	4	3	3	4	3	3	4	3	4	3	4
2	2	2	1	2	5	3	1	1	2	2	2	1	4	2	2	2	3	3	3	3	3	3	3	3	3	3	3	3	3	3	3	3	3	3	4	4	3	2	3	2	3	3	3	2	3	2	2	3	3
2	2	1	1	2	4	3	3	1	2	2	2	2	1	2	2	2	4	3	3	3	3	3	3	3	3	3	3	3	4	3	4	4	3	3	3	3	3	3	3	3	3	3	3	4	3	3	3	4	3
2	2	2	2	1	2	3	3	1	2	2	2	1	2	2	2	2	4	3	3	3	3	3	2	3	1	3	3	3	3	4	3	3	2	4	4	4	2	2	3	1	2	2	3	3	4	2	2	4	2
2	1	2	2	1	1	3	1	1	2	2	2	1	2	2	2	2	4	4	4	4	4	3	4	3	4	4	4	4	4	4	4	4	4	3	4	3	4	3	3	2	2	3	3	3	2	3	3	3	2
2	4	1	2	1	4	3	1	1	1	2	2	2	3	2	2	2	4	3	3	4	4	3	4	4	3	3	4	4	3	4	4	4	2	3	3	3	3	3	3	3	3	3	3	3	3	3	3	4	4
2	3	3	1	1	3	3	3	1	2	2	1	1	1	2	2	2	3	3	3	3	3	3	3	3	3	3	3	3	3	3	3	3	3	3	3	3	3	3	3	3	3	3	3	3	3	3	3	3	3
1	2	2	2	3	4	2	5	1	2	2	2	1	2	2	2	2	4	4	4	4	4	4	4	4	4	4	4	4	4	4	4	4	4	4	3	4	4	4	4	3	4	3	3	3	2	3	3	3	3
2	1	2	2	3	5	3	1	1	2	2	2	3	3	2	2	2	3	3	3	3	3	4	4	4	2	4	3	4	4	4	2	2	4	4	3	4	3	4	4	3	3	4	4	2	3	2	3	4	4
2	1	1	2	3	4	3	2	1	2	2	2	1	1	2	2	2	4	4	4	4	4	3	3	4	3	3	4	3	3	3	3	3	4	4	4	4	4	3	3	3	3	3	4	4	3	4	4	4	4
2	2	1	1	1	2	3	2	1	2	2	2	3	3	2	2	2	4	4	4	4	4	4	4	4	4	4	4	4	4	4	4	4	4	4	4	4	4	3	3	3	3	3	3	3	2	2	3	3	3
2	2	2	2	3	4	3	1	1	1	2	2	2	2	2	2	2	4	4	4	4	4	2	4	4	4	4	4	4	4	4	4	4	4	4	3	4	4	2	3	3	3	3	3	3	3	3	3	3	3
2	1	3	2	3	1	3	1	1	2	2	2	2	3	2	2	2	4	4	4	4	4	4	4	4	4	4	4	4	4	4	4	4	4	4	4	4	4	3	3	3	3	3	3	3	3	3	3	3	3
2	2	2	2	2	2	3	1	1	2	2	2	1	2	2	2	2	4	4	4	4	4	4	4	4	3	3	4	3	4	3	4	3	4	3	4	3	4	3	2	3	3	3	3	3	3	3	3	3	3
2	1	2	1	1	5	3	2	1	1	2	2	1	2	2	2	1	4	4	4	4	4	4	4	4	4	4	4	4	4	4	4	4	4	4	4	4	4	3	3	3	3	3	3	3	3	3	3	3	3
2	4	3	2	2	4	3	1	1	2	2	2	3	2	2	2	2	5	5	5	5	5	5	5	5	5	5	5	5	5	5	5	5	5	5	5	5	5	4	4	4	4	4	4	4	4	4	4	4	4
2	1	1	2	1	4	3	3	1	1	1	1	2	3	2	2	2	4	4	4	5	4	5	5	3	4	4	4	4	3	4	4	4	3	4	5	5	5	4	4	4	4	4	4	4	4	4	4	4	4
2	2	1	1	2	2	3	2	1	2	1	2	2	2	2	2	2	4	4	5	4	4	4	4	4	4	4	4	4	4	4	4	4	4	4	4	4	4	3	3	2	4	3	3	3	3	2	3	4	3
2	2	2	2	1	4	3	2	1	2	2	2	1	2	2	2	2	3	3	3	3	3	3	4	4	3	3	3	3	3	3	3	3	3	3	3	3	3	3	3	3	3	3	3	3	3	3	3	3	3
2	1	2	2	1	1	2	5	1	2	2	2	2	2	2	2	2	4	4	4	4	4	4	4	4	4	4	4	4	4	4	4	4	4	4	4	4	4	3	3	3	3	3	3	3	3	3	3	3	3
2	2	1	2	3	2	3	1	1	2	2	2	1	3	2	2	2	2	2	3	3	3	3	3	4	2	3	4	2	4	3	3	2	1	1	3	1	3	4	4	3	2	4	4	3	4	2	2	4	2
2	2	2	1	1	5	3	1	1	2	2	2	3	3	2	2	2	4	4	4	4	4	4	4	4	4	4	4	4	4	4	4	4	4	4	4	4	4	3	3	3	3	3	3	3	3	3	3	3	3
2	1	1	2	3	1	3	2	1	2	2	2	1	1	2	2	2	3	3	3	3	3	3	3	3	3	3	3	3	3	3	3	3	3	3	3	3	3	3	3	3	3	2	3	3	3	2	2	3	2
2	1	2	1	2	3	3	1	1	1	2	2	2	2	1	2	2	4	4	4	4	4	4	4	4	3	4	4	4	4	4	4	4	4	4	4	4	4	4	4	4	3	4	4	3	3	3	3	4	3
2	1	1	1	3	4	3	2	1	2	2	2	1	1	2	2	2	5	5	5	5	4	5	5	5	3	3	4	4	5	4	4	5	3	3	3	3	3	3	4	4	1	1	3	4	2	3	3	4	4
2	1	2	2	2	1	3	3	1	2	2	2	2	2	2	2	2	4	4	4	4	4	4	4	4	4	4	4	4	4	4	4	4	4	4	4	4	4	3	3	3	3	3	3	3	3	3	3	3	3
2	2	1	2	2	2	3	1	1	2	2	2	2	3	2	1	2	5	3	3	4	3	2	3	3	3	3	3	3	3	3	2	3	3	3	2	3	3	3	3	3	2	2	3	3	2	3	3	3	3
2	1	2	2	2	1	3	3	1	2	2	2	3	1	2	2	2	4	4	4	4	4	4	4	4	4	4	4	4	4	4	4	4	4	4	4	4	4	3	3	3	3	3	3	3	3	3	3	3	3
2	4	1	1	1	4	2	2	1	2	2	2	2	3	2	2	2	4	4	4	4	3	3	3	3	4	3	3	3	3	4	4	4	3	4	3	3	3	3	4	4	4	4	3	3	3	3	2	3	3
2	4	1	2	2	4	3	1	1	2	1	1	3	2	2	2	2	4	4	3	4	3	3	3	3	3	3	3	3	3	3	3	3	3	3	3	3	3	3	2	3	3	3	3	3	3	3	3	3	3
2	1	2	2	1	4	3	1	1	2	2	2	1	2	2	2	2	3	3	3	3	3	3	3	3	3	3	3	3	3	3	3	3	3	3	3	3	3	3	3	3	3	4	4	3	3	3	4	4	3
2	3	1	1	3	3	3	3	1	2	2	2	1	3	2	2	2	3	3	3	3	3	3	4	4	2	4	3	2	4	4	4	3	3	3	2	3	3	3	3	4	4	3	4	3	4	4	3	4	4
2	1	2	2	1	5	3	1	1	2	2	1	1	3	1	2	1	2	2	2	2	2	3	2	4	2	2	2	2	2	4	3	2	2	2	2	2	2	1	2	2	2	2	2	2	2	1	3	2	2
2	4	1	1	2	4	3	3	1	2	2	2	2	3	2	2	2	4	4	4	4	4	4	4	4	4	4	4	4	4	4	4	4	4	4	4	4	4	3	3	3	2	3	3	3	3	4	3	3	3
2	1	1	2	1	1	3	1	1	1	2	2	1	3	2	2	2	4	4	4	4	3	4	4	3	3	4	4	4	4	4	4	4	4	4	4	4	4	4	4	3	3	3	3	2	3	3	2	4	3
2	4	2	2	1	4	3	2	1	2	2	2	3	3	2	2	2	4	4	3	4	3	5	4	4	4	4	4	3	5	4	4	3	3	4	4	4	3	3	3	3	3	3	3	2	2	3	3	4	2
2	3	2	1	1	3	3	1	1	2	2	2	2	2	2	2	2	4	3	3	4	3	4	4	4	4	4	4	4	4	4	3	3	3	3	3	4	3	3	3	3	3	3	3	2	3	3	3	3	3
2	2	2	2	2	5	2	2	1	2	2	2	1	2	2	2	2	3	3	3	3	3	3	3	3	3	3	3	3	3	3	3	3	3	3	3	3	3	3	3	3	2	3	3	3	3	3	3	3	3
2	2	1	2	1	2	3	1	1	2	2	2	3	2	2	2	2	5	5	5	5	5	5	5	5	5	5	5	5	5	5	5	5	4	5	4	5	4	4	4	4	4	4	4	4	4	4	4	4	4
2	2	2	2	1	2	3	2	1	2	2	2	3	1	2	2	2	4	4	4	4	4	3	3	3	2	4	4	4	4	3	3	3	4	4	4	4	4	4	3	3	3	3	3	3	3	3	2	3	3
2	2	2	3	3	3	3	2	1	2	2	2	2	2	2	2	2	5	5	5	4	4	4	4	4	2	4	4	4	4	4	4	4	4	4	4	4	4	3	3	3	3	3	3	3	3	3	3	3	3
2	1	1	2	3	3	3	1	1	2	2	2	1	2	2	2	2	5	5	5	5	5	5	3	3	3	3	3	3	4	4	3	3	3	3	3	3	3	4	4	4	3	4	4	4	4	4	3	3	3
2	4	2	2	3	4	2	2	1	1	2	1	2	2	1	2	1	4	4	4	4	4	4	4	3	3	4	3	4	4	4	4	4	3	3	3	4	4	4	4	4	4	4	4	4	4	4	4	4	4
2	1	1	1	1	5	3	2	1	2	2	2	2	3	2	2	2	4	3	3	4	4	4	3	4	4	3	4	4	4	4	4	4	4	4	4	4	4	3	3	3	3	3	3	3	3	3	3	3	3
2	4	1	1	2	4	3	2	1	2	2	2	1	2	2	2	2	5	5	5	4	5	5	5	5	4	4	4	4	4	4	4	4	4	4	4	4	4	4	4	4	4	4	4	4	4	3	3	4	4
1	2	2	2	1	4	3	2	1	1	2	2	2	2	2	2	2	4	4	4	4	4	4	4	4	4	4	4	4	4	4	4	4	4	4	4	4	4	4	3	3	3	3	3	3	3	3	3	3	3
2	1	3	1	2	4	3	1	1	2	2	2	1	2	2	2	2	4	4	4	3	4	4	4	3	3	4	3	3	3	3	3	3	3	3	3	3	3	3	3	3	4	4	4	4	4	3	3	3	3
2	3	1	1	1	3	3	2	1	2	2	2	1	2	2	2	2	5	5	5	5	5	5	5	5	4	4	4	4	5	5	5	5	4	5	5	4	4	4	4	4	4	4	4	4	4	4	4	4	4
2	2	2	2	1	5	3	2	1	2	2	2	1	1	2	2	2	3	3	3	3	3	4	3	3	4	3	3	3	3	3	2	3	2	2	3	3	2	3	3	3	4	3	4	4	4	4	3	4	4
2	4	2	1	2	4	3	2	1	2	2	2	3	2	2	2	2	4	4	4	5	4	4	4	5	4	4	5	4	5	4	4	4	4	4	4	4	4	3	3	3	3	3	3	3	3	3	3	3	3
2	2	1	1	1	4	2	3	1	1	2	2	1	3	2	2	2	5	5	5	5	5	5	5	5	4	5	5	5	5	5	5	5	5	5	5	5	5	4	4	4	4	4	4	4	4	4	4	4	4
2	1	1	2	1	1	3	4	1	2	2	2	1	3	2	2	2	5	5	5	5	5	5	5	5	4	5	5	5	5	5	5	5	5	5	5	5	5	3	3	3	3	3	3	3	3	3	3	3	3
1	1	2	1	1	5	3	3	1	2	1	2	3	2	2	2	2	3	4	4	4	4	4	4	4	3	3	4	2	4	4	4	4	4	5	3	4	5	3	3	3	2	2	3	3	3	1	2	3	2
2	2	1	2	2	4	3	2	1	2	2	2	2	2	2	2	2	3	3	3	3	3	3	3	3	3	3	3	3	3	3	3	3	3	3	3	3	3	3	3	3	3	3	3	3	3	3	3	3	3
2	2	1	2	2	3	3	1	1	2	2	2	2	2	2	2	2	3	3	3	3	3	3	3	3	3	3	3	3	3	3	4	4	3	3	3	3	3	3	2	2	2	2	2	2	2	2	2	2	2
2	2	1	2	2	2	2	1	1	1	2	2	1	2	2	2	2	2	2	2	2	3	3	2	2	3	2	3	2	3	3	4	4	4	3	3	3	3	3	3	3	3	3	3	3	3	3	3	3	3
2	2	2	1	1	4	3	2	1	2	2	1	1	1	2	2	2	3	3	3	3	3	3	3	3	3	3	3	3	3	3	3	3	3	3	3	3	3	3	3	3	3	3	3	3	3	3	3	3	3
2	3	2	2	1	3	2	1	1	2	2	2	2	2	2	2	1	4	4	4	4	4	4	4	4	4	4	4	4	4	4	4	4	4	4	4	4	4	3	3	4	3	3	3	3	3	3	3	3	3
2	2	1	2	1	2	3	2	1	2	2	2	1	2	2	2	2	4	4	4	4	4	4	4	4	4	4	4	4	4	4	4	4	4	4	4	4	4	3	3	3	3	3	3	3	3	3	3	3	3
2	2	1	2	3	4	3	2	1	1	2	2	3	1	2	2	2	3	3	3	3	3	3	3	3	3	3	3	3	3	3	3	3	3	3	3	3	3	3	3	3	3	3	3	3	3	3	3	3	3
2	2	3	1	1	5	3	1	1	2	2	2	1	1	2	2	2	3	3	4	3	3	3	3	3	4	3	2	2	4	4	3	3	4	4	4	4	4	3	3	3	3	3	3	3	3	3	3	3	3
2	2	2	2	3	2	3	2	1	2	2	2	2	2	2	2	2	3	3	3	3	2	2	2	2	2	2	2	2	2	2	2	2	3	3	3	3	3	4	3	3	3	3	3	3	3	3	3	3	3
2	2	1	1	1	4	3	1	1	2	2	2	1	2	2	2	2	3	3	3	3	3	3	3	3	3	3	3	3	3	3	3	3	3	3	3	3	3	3	3	3	3	3	3	3	3	3	3	3	3
2	1	1	1	1	5	3	2	1	2	2	1	3	2	2	2	2	3	4	4	4	3	3	4	3	3	3	3	3	4	4	3	4	3	3	3	3	3	3	3	3	2	2	2	2	2	3	2	2	3
2	1	2	2	1	5	3	4	1	2	1	2	3	1	2	2	2	4	4	4	4	4	4	3	3	4	3	4	4	3	3	3	4	3	4	4	4	4	3	3	3	3	3	3	3	3	3	3	3	3
2	2	1	1	1	4	3	1	1	2	2	2	2	2	2	2	2	5	5	5	5	5	5	5	5	3	4	3	3	3	3	3	3	4	3	3	4	3	2	2	2	2	2	3	3	3	2	2	2	2
1	1	2	2	2	5	3	2	1	2	2	2	1	1	2	2	2	2	3	4	2	2	4	2	4	3	3	2	1	2	3	3	3	2	2	2	2	2	2	3	2	3	3	3	3	2	2	3	4	3
2	2	1	2	3	4	3	2	1	1	2	2	2	3	2	1	2	4	3	4	4	4	4	4	4	4	4	4	4	5	5	5	4	5	4	5	5	4	3	4	3	3	4	3	3	4	3	4	3	4
2	2	2	1	1	2	3	3	1	2	2	2	2	2	2	2	2	3	3	3	3	3	3	3	3	3	3	3	3	3	3	3	3	3	3	4	4	3	2	3	2	3	3	3	2	3	2	2	3	3
2	2	2	2	1	2	3	1	1	1	2	2	2	1	2	2	2	4	3	3	3	3	3	3	3	3	3	3	3	4	3	4	4	3	3	3	3	3	3	3	3	3	3	3	4	3	3	3	4	3
2	2	1	1	1	4	3	3	1	2	2	2	2	2	2	2	2	4	3	3	3	3	3	2	3	1	3	3	3	3	4	3	3	2	4	4	4	2	2	3	1	2	2	3	3	4	2	2	4	2
2	1	1	1	2	4	3	2	1	2	2	1	1	2	2	2	2	3	4	2	4	4	3	4	3	4	4	4	4	4	4	4	4	4	3	4	3	4	3	3	2	2	3	3	3	2	3	3	3	2
2	2	2	2	1	4	3	1	1	1	2	2	2	3	2	2	2	4	3	3	2	4	3	4	4	3	3	4	4	3	4	4	4	2	3	3	3	3	3	3	3	3	3	3	3	3	3	3	4	4
2	2	1	1	2	3	3	3	1	2	2	2	2	1	2	2	2	3	3	3	3	3	3	3	3	3	3	3	3	3	3	3	3	3	3	3	3	3	3	3	3	3	3	3	3	3	3	3	3	3
1	2	1	2	1	5	3	1	1	2	2	2	1	2	2	2	2	4	4	4	4	4	4	4	4	4	4	4	4	4	4	4	4	4	4	3	4	4	4	4	3	4	3	3	3	2	3	3	3	3
2	1	1	2	2	5	3	2	1	1	1	2	3	3	2	2	2	3	3	3	3	3	4	4	4	2	4	3	4	4	4	2	2	4	4	3	4	3	4	4	3	3	4	4	2	3	2	3	4	4
2	1	3	1	1	1	4	3	1	2	2	2	2	1	2	1	2	4	4	4	4	4	3	3	4	3	3	4	3	3	3	3	3	4	4	4	4	4	3	3	3	3	3	4	4	3	4	4	4	4
2	2	1	1	2	4	3	1	1	2	2	2	1	2	2	2	1	5	5	5	5	5	5	5	5	3	4	3	3	3	3	3	3	4	3	3	4	3	2	2	2	2	2	3	3	3	2	2	2	2
1	1	2	2	2	5	3	2	1	2	2	2	1	1	2	2	2	2	3	4	2	3	4	2	4	3	4	2	1	2	3	3	3	2	2	2	2	2	2	3	2	3	3	3	3	2	2	3	4	3
2	2	1	2	1	4	3	2	1	2	2	2	2	3	2	2	2	4	3	4	4	4	4	4	4	4	4	4	4	5	5	5	4	5	4	5	5	4	3	4	3	3	4	3	3	4	3	4	3	4
2	2	1	1	1	2	3	3	1	2	2	2	1	1	2	2	2	3	3	3	3	3	3	3	3	3	3	3	3	3	3	3	3	3	3	4	4	3	2	3	2	3	3	3	2	3	2	2	3	3
2	2	1	2	3	2	3	1	1	2	2	1	1	1	2	2	2	5	5	3	4	3	3	3	3	3	3	3	3	4	3	4	4	3	3	3	3	3	3	3	3	3	3	3	4	3	3	3	4	3
2	2	1	1	2	5	3	3	1	1	2	2	3	1	2	2	2	4	3	3	3	3	3	2	3	1	3	3	3	3	4	3	3	2	4	4	4	2	2	3	1	2	2	3	3	4	2	2	4	2
2	1	1	2	1	4	3	2	1	2	2	2	1	2	2	2	2	4	4	4	5	4	3	4	3	4	4	4	4	4	4	4	4	4	3	4	3	4	3	3	2	2	3	3	3	2	3	3	3	2
2	2	2	1	1	4	3	2	1	2	2	2	2	3	2	2	2	5	3	3	4	4	3	4	4	3	3	4	4	3	4	4	4	2	3	3	3	3	3	3	3	3	3	3	3	3	3	3	4	4
2	3	1	2	1	3	4	3	1	2	2	2	1	2	2	1	2	3	3	3	3	3	3	3	3	3	3	3	3	3	3	3	3	3	3	3	3	3	3	3	3	3	3	3	3	3	3	3	3	3
1	2	1	1	2	2	3	1	1	2	2	2	1	2	2	2	2	4	4	4	4	4	4	4	4	4	4	4	4	4	4	4	4	4	4	3	4	4	4	4	3	4	3	3	3	2	3	3	3	3
2	1	2	1	3	5	3	5	1	1	2	2	2	3	2	2	2	3	3	3	3	3	4	4	4	2	4	3	4	4	4	2	2	4	4	3	4	3	4	4	3	3	4	4	2	3	2	3	4	4
2	1	1	2	1	3	3	1	1	2	2	2	2	1	2	2	2	4	4	4	4	4	3	3	4	3	3	4	3	3	3	3	3	4	4	4	4	4	3	3	3	3	3	4	4	3	4	4	4	4
2	2	1	2	2	3	3	3	1	2	2	2	2	3	2	2	1	4	4	4	4	4	4	4	4	4	4	4	4	4	4	4	4	4	4	4	4	4	3	3	3	3	3	3	3	2	2	3	3	3
2	2	1	1	2	4	2	2	1	2	1	1	1	2	2	2	2	5	5	5	5	5	5	5	5	5	5	5	5	5	5	5	5	4	5	4	5	4	4	4	4	4	4	4	4	4	4	4	4	4
2	2	3	2	1	2	3	1	1	1	2	2	1	2	2	1	2	4	4	4	4	4	3	3	3	2	4	4	4	4	3	3	3	4	4	4	4	4	4	3	3	3	3	3	3	3	3	2	3	3
[truncated: 13 more columns]
